# Supplementary material for: Lipid biosynthesis perturbation impairs endoplasmic reticulum–associated degradation
Source: J Biol Chem. 2023 Jun 17;299(8):104939. doi: 10.1016/j.jbc.2023.104939 (PMC10372827; doi:10.1016/j.jbc.2023.104939)
Supplement: Supporting File S1 [file mmc1.xlsx]

## Sheet: Screen results (0.079 cutoff)
Systematic name	Standard name	DOD595	Reason for exclusion from follow-up analyses	Was deletion strain retested by reporter-based growth assay?	If tested, does deletion or hypomorphic allele enhance growth in reporter growth assay?	Was Deg1*-Sec62 analyzed by cycloheximide chase in deletion strain?	If tested by cycloheximide chase, what is effect of deletion or hypomorphic allele on Deg1*-Sec62?	For mutants exhibiting elevated Deg1*-Sec62 steady state abundance without stabilization, abundance relative to WT is listed below (± SEM)	Cellular component(s) (www.yeastgenome.org) (Gene products with ER or perinuclear localization are highlighted)	SGD Description (www.yeastgenome.org)
YML051W	GAL80	0.542	Gal80 is a repressor of the GAL4 promoter used to drive expression of Deg1-Sec62-His3	no		no			nucleus, cytoplasm	Transcriptional regulator involved in the repression of GAL genes; involved in the repression of GAL genes in the absence of galactose; inhibits transcriptional activation by Gal4p; inhibition relieved by Gal3p or Gal1p binding
YER014W	HEM14	0.321		yes	no	no			mitochondrial inner membrane, mitochondrion	Protoporphyrinogen oxidase; a mitochondrial enzyme that catalyzes the seventh step in the heme biosynthetic pathway, converting protoporphyrinogen IX to protoporphyrin IX; inhibited by diphenyl ether-type herbicides
YOR258W	HNT3	0.273		yes	no	no			nucleus, cytoplasm	DNA 5' AMP hydrolase involved in DNA repair; member of the histidine triad (HIT) superfamily of nucleotide-binding proteins; homolog of Aprataxin, a Hint related protein that is mutated in individuals with ataxia with oculomotor apraxia; relative distribution to nuclear foci decreases upon DNA replication stress
YLR207W	HRD3	0.25	A requirement for Hrd3 in efficient Deg1-Sec62 degradation was established by pulse chase analysis in Rubenstein et al. 2012 (doi 10.1083/jcb.201203061)	no		no			endoplasmic reticulum membrane, Hrd1 ubiquitin ligase ERAD-L complex, Hrd1 ubiquitin ligase ERAD-M complex, luminal surveillance complex, endoplasmic reticulum	ER membrane protein that plays a central role in ERAD; forms HRD complex with Hrd1p and ER-associated protein degradation (ERAD) determinants that engages in lumen to cytosol communication and coordination of ERAD events
YGL219C	MDM34	0.227		yes	yes	yes	elevated steady state abundance (without stabilization)	1.9X ± 0.7X	ERMES complex, mitochondrial outer membrane, cytoplasm, mitochondrion	Mitochondrial component of the ERMES complex; links the ER to mitochondria and may promote inter-organellar calcium and phospholipid exchange as well as coordinating mitochondrial DNA replication and growth; required for mitophagy; ERMES complex is often co-localized with peroxisomes and with concentrated areas of pyruvate dehydrogenase
YAL005C	SSA1	0.202		yes	no	no			cytoplasm, fungal-type cell wall, fungal-type vacuole membrane, nucleus, polysome, cytosol, plasma membrane	ATPase involved in protein folding and NLS-directed nuclear transport; member of HSP70 family; required for ubiquitin-dependent degradation of short-lived proteins; forms chaperone complex with Ydj1p; localized to nucleus, cytoplasm, cell wall; 98% identical to paralog Ssa2p with different functional specificity in propagation of yeast [URE3] prions, vacuolar-mediated degradations of gluconeogene…
YHR192W	LNP1	0.194		yes	no	no			endoplasmic reticulum tubular network, cytoplasm, endoplasmic reticulum	Lunapark family member involved in ER network formation; regulates the ER asymmetry-induced inheritance block during ER stress; localizes to ER junctions and this localization is regulated by the yeast atlastin ortholog Sey1p; required for reticulophagy where it is proposed to stabilize the actin-dependent remodeling of the ER; interacts with the reticulon protein Rtn1p; induced in response to th…
YKL139W	CTK1	0.187	RNA Pol II kinase. Potential indirect or non-specific effect on reporter expression.	no		no			CTDK-1 complex, nucleolus, nucleoplasm, nucleus	Catalytic (alpha) subunit of C-terminal domain kinase I (CTDK-I); phosphorylates both RNA pol II subunit Rpo21p to affect transcription and pre-mRNA 3' end processing, and ribosomal protein Rps2p to increase translational fidelity; required for H3K36 trimethylation but not dimethylation by Set2p; suggested stimulatory role in 80S formation during translation initiation; similar to the Drosophila …
YLR173W	TAG1	0.177		yes	no	no			fungal-type vacuole membrane, membrane	Vacuolar membrane protein involved in termination of autophagy; regulates autophagy termination during persistent nitrogen starvation through Atg1p-mediated re-phosphorylation of Atg13p and PAS disassembly; type II membrane protein containing hydrophobic transmembrane region with N-terminal region oriented toward cytosol and C-terminus inside lumen; luminal domain is glycosylated; forms foci in v…
YOL013C	HRD1	0.167		yes	yes	yes	stabilization		endoplasmic reticulum, endoplasmic reticulum membrane, Hrd1 ubiquitin ligase ERAD-L complex, Hrd1 ubiquitin ligase ERAD-M complex	Ubiquitin-protein ligase involved in ER-associated degradation (ERAD) of misfolded proteins; upon autoubiquitination triggers retrotranslocation of misfolded proteins to cytosol for degradation; genetically linked to the unfolded protein response (UPR); regulated through association with Hrd3p; contains an H2 ring finger; likely plays a general role in targeting proteins that persistently associa…
YGL007W	BRP1	0.164		yes	no	no			cellular component unknown	Putative protein of unknown function; conserved among S. cerevisiae strains; located in the upstream region of PMA1; deletion leads to polyamine resistance due to downregulation of PMA1
YAL021C	CCR4	0.162	General role in mRNA regulation. Potential indirect or non-specific effect on reporter expression.	no		no			CCR4-NOT core complex, Cdc73/Paf1 complex, cytoplasm, P-body	Component of the CCR4-NOT transcriptional complex; CCR4-NOT is involved in regulation of gene expression; component of the major cytoplasmic deadenylase, which is involved in mRNA poly(A) tail shortening
YDR176W	NGG1	0.157		yes	yes	yes	no effect observed		ADA complex, SAGA complex, SLIK (SAGA-like) complex	Subunit of chromatin modifying histone acetyltransferase complexes; member of the ADA complex, the SAGA complex, and the SLIK complex; transcriptional regulator involved in glucose repression of Gal4p-regulated genes
YNL064C	YDJ1	0.151		yes	yes	yes	elevated steady state abundance, reduced post-translational modification; Note: Deg1*-Sec62 abundance and stability were tested in temperature-sensitive ydj1-151 hlj1 yeast	2.2X ± 0.4X	cytosol, perinuclear region of cytoplasm, TRC complex, cytosol	Type I HSP40 co-chaperone; involved in regulation of HSP90 and HSP70 functions; acts as an adaptor that helps Rsp5p recognize cytosolic misfolded proteins for ubiquitination after heat shock; critical for determining cell size at Start as a function of growth rate; involved in protein translocation across membranes; member of the DnaJ family; chimeric protein in which human p58IPK J domain replac…
YNL059C	ARP5	0.15	Role in chromatin remodeling. Potential indirect or non-specific effect on reporter expression.	no		no			Ino80 complex, nucleus	Nuclear actin-related protein involved in chromatin remodeling; component of chromatin-remodeling enzyme complexes; promotes nucleosome shifts in the 3 prime direction
YER175C	TMT1	0.145		yes	yes	yes	elevated steady state abundance (without stabilization)	1.9X ± 0.2X	cytosol	Trans-aconitate methyltransferase; cytosolic enzyme that catalyzes the methyl esterification of 3-isopropylmalate, an intermediate of the leucine biosynthetic pathway, and trans-aconitate, which inhibits the citric acid cycle
YLR180W	SAM1	0.144		yes	no	no			cytoplasm, cytoplasmic stress granule	S-adenosylmethionine synthetase; catalyzes transfer of the adenosyl group of ATP to the sulfur atom of methionine; SAM1 has a paralog, SAM2, that arose from the whole genome duplication
YOL067C	RTG1	0.143	RTG1 and RTG3 encode proteins that function as a heterodimeric transcription factor complex. Deletion of both resulted in growth in confirmatory reporter growth assay. RTG3 was tested for a role in Deg1*-Sec62 degradation by cycloheximide chase but was found not to be required for degradation. Based on this result, rtg1 mutants were not tested in the cyloheximide chase.	yes	yes	no			cytoplasm, nucleus	Transcription factor (bHLH) involved in interorganelle communication; contributes to communication between mitochondria, peroxisomes, and nucleus; target of Hog1p; activated in stochastic pulses of nuclear localization
YGR104C	SRB5	0.141	RNA Pol II Mediator complex component. Potential indirect or non-specific effect on reporter expression.	no		no			core mediator complex	Subunit of the RNA polymerase II mediator complex; associates with core polymerase subunits to form the RNA polymerase II holoenzyme; essential for transcriptional regulation; required for proper termination of transcription for some genes; involved in telomere maintenance
YNL277W	MET2	0.141	Interplay between sulfur/methionine metabolism and ERAD to be explored in subsequent study.	no		no			cytoplasm	L-homoserine-O-acetyltransferase; catalyzes the conversion of homoserine to O-acetyl homoserine which is the first step of the methionine biosynthetic pathway
YNL241C	ZWF1	0.141		yes	no	no			cytoplasm	Glucose-6-phosphate dehydrogenase (G6PD); catalyzes the first step of the pentose phosphate pathway; involved in adapting to oxidative stress; protein abundance increases in response to DNA replication stress; homolog of human G6PD which is deficient in patients with hemolytic anemia; human G6PD can complement yeast zwf1 null mutant
YGR261C	APL6	0.136		yes	yes	yes	elevated steady state abundance (without stabilization)	2.6X ± 0.7X	AP-3 adaptor complex, cytosol	Beta3-like subunit of the yeast AP-3 complex; functions in transport of alkaline phosphatase to the vacuole via the alternate pathway; exists in both cytosolic and peripherally associated membrane-bound pools
YDR159W	SAC3	0.134	mRNA export factor. Potential indirect or non-specific effect on reporter expression.	no		no			nuclear pore cytoplasmic filaments, transcription export complex 2	mRNA export factor; required for biogenesis of the small ribosomal subunit; component of TREX-2 complex (Sac3p-Thp1p-Sus1p-Cdc31p) involved in transcription elongation and mRNA export from the nucleus; involved in post-transcriptional tethering of active genes to the nuclear periphery and to non-nascent mRNP; similar to the human germinal center-associated nuclear protein (GANP)
YKL034W	TUL1	0.133		yes	no	no			Dsc E3 ubiquitin ligase complex, Golgi apparatus, fungal-type vacuole	Subunit of the DSC ubiquitin ligase complex; golgi-localized RING-finger ubiquitin ligase (E3) involved in sorting polar transmembrane domain containing membrane proteins to multivesicular bodies for delivery to the vacuole; proposed involvement in the quality control of misfolded TMD containing proteins; ortholog of fission yeast dsc1
YJR151C	DAN4	0.133		yes	no	no			fungal-type cell wall, cell periphery	Cell wall mannoprotein; has similarity to Tir1p, Tir2p, Tir3p, and Tir4p; expressed under anaerobic conditions, completely repressed during aerobic growth
YBL103C	RTG3	0.13		yes	yes	yes	elevated steady state abundance (without stabilization)	10.2X ± 2.8X	cytoplasm, nucleus	bHLH/Zip transcription factor for retrograde (RTG) and TOR pathways; forms a complex with another bHLH/Zip protein, Rtg1p, to activate the pathways; target of Hog1p
YGR064W	Unnamed	0.13	Dubious open reading frame.	no		no			cellular component unknown	Dubious open reading frame; unlikely to encode a functional protein, based on available experimental and comparative sequence data; partially overlaps the verified ORF SPT4/YGR063C
YNL090W	RHO2	0.128		yes	no	no			membrane, cell periphery	Non-essential small GTPase of the Rho/Rac family of Ras-like proteins; involved in the establishment of cell polarity and in microtubule assembly
YGR208W	SER2	0.127		yes	no	no			cytoplasm, nucleus	Phosphoserine phosphatase of the phosphoglycerate pathway; involved in serine and glycine biosynthesis, expression is regulated by the available nitrogen source
YNL148C	ALF1	0.127		yes	yes	yes	elevated steady state abundance (without stabilization)	1.6X ± 0.4X	cytoplasm, nucleus	Alpha-tubulin folding protein; similar to mammalian cofactor B; Alf1p-GFP localizes to cytoplasmic microtubules; required for the folding of alpha-tubulin and may play an additional role in microtubule maintenance
YJR010W	MET3	0.126	Interplay between sulfur/methionine metabolism and ERAD to be explored in subsequent study.	no		no			cytoplasm, mitochondrion	ATP sulfurylase; catalyzes the primary step of intracellular sulfate activation, essential for assimilatory reduction of sulfate to sulfide, involved in methionine metabolism; human homolog PAPSS2 complements yeast null mutant
YBL033C	RIB1	0.126		yes	no	yes	no effect observed		cytoplasm, nucleus	GTP cyclohydrolase II; catalyzes the first step of the riboflavin biosynthesis pathway
YAL022C	FUN26	0.123		yes	no	no			fungal-type vacuole membrane	High affinity, broad selectivity, nucleoside/nucleobase transporter; vacuolar membrane localized transporter which may regulate the balance of nicotinamide riboside (NmR) levels between the cytosol and vacuole, contributing to salvage of NmR for use in cytosolic NAD+ synthesis; equilibrative nucleoside transporter (ENT) family member
YPL148C	PPT2	0.12		yes	no	no			mitochondrion	Phosphopantetheine:protein transferase (PPTase); activates mitochondrial acyl carrier protein (Acp1p) by phosphopantetheinylation
YKL062W	MSN4	0.118		yes	yes	yes	no effect observed		cytosol, nucleus	Stress-responsive transcriptional activator; activated in stochastic pulses of nuclear localization in response to various stress conditions; binds DNA at stress response elements of responsive genes, inducing gene expression; involved in diauxic shift
YDR065W	RRG1	0.115		yes	yes	yes	elevated steady state abundance (without stabilization)	2.4X ± 0.4X	matrix side of inner mitochondrial membrane, mitochondrion	Protein of unknown function; required for efficient 5' processing of mitochondrial tRNAs, for respiratory growth and mitochondrial genome maintenance; required for vacuolar acidification; localizes to the matrix side of the inner mitochondrial membrane
YBR213W	MET8	0.114	Interplay between sulfur/methionine metabolism and ERAD to be explored in subsequent study.	no		no			cellular component unknown	Bifunctional dehydrogenase and ferrochelatase; involved in the biosynthesis of siroheme, a prosthetic group used by sulfite reductase; required for sulfate assimilation and methionine biosynthesis
YML007C-A	MIN4	0.114		yes	no	no			mitochondrion	Mitochondrial protein of unknown function; green fluorescent protein (GFP)-fusion protein localizes to mitochondria
YCR047C	BUD23	0.113		yes	no	yes	no effect observed		nucleolus, cytoplasm, nucleus	Ribosome biogenesis factor; methyltransferase that methylates residue G1575 of 18S rRNA; required for rRNA processing and nuclear export of 40S ribosomal subunits independently of methylation activity; required for recruitment of Rps2p; functions with DEAH-box RNA helicase Ecm16p; diploid mutant displays random budding pattern; functional homolog of human WBSCR22
YEL001C	IRC22	0.113		yes	no	no			endoplasmic reticulum	Protein of unknown function; green fluorescent protein (GFP)-fusion localizes to the ER; YEL001C is non-essential; null mutant displays increased levels of spontaneous Rad52p foci
YNR052C	POP2	0.112	General role in mRNA regulation. Potential indirect or non-specific effect on reporter expression.	no		no			CCR4-NOT core complex, cytoplasm, P-body, mating projection tip	Subunit of Ccr4-Not complex that mediates 3' to 5' mRNA deadenylation; exonuclease of the DEDD superfamily
YKL001C	MET14	0.112	Interplay between sulfur/methionine metabolism and ERAD to be explored in subsequent study.	no		no			cytoplasm	Adenylylsulfate kinase; required for sulfate assimilation and involved in methionine metabolism; human homolog PAPSS2 complements yeast null mutant
YOR155C	ISN1	0.112		yes	no	no			cellular component unknown	Inosine 5'-monophosphate (IMP)-specific 5'-nucleotidase; catalyzes the breakdown of IMP to inosine; responsible for production of nicotinamide riboside and nicotinic acid riboside; expression positively regulated by nicotinic acid and glucose availability; does not show similarity to known 5'-nucleotidases from other organisms
YOR152C	ATG40	0.112		yes	yes	yes	no effect observed		cortical endoplasmic reticulum, membrane	Autophagy receptor with a role in endoplasmic reticulum degradation; involved specifically in autophagy of cortical and cytoplasmic ER in response to nitrogen starvation or rapamycin treatment; acts with COPII subunit Sfb3p; localizes to the cortical and cytoplasmic ER; similar to human FAM134B, which is also involved in ER autophagy and is associated with sensory neuropathy
YLR176C	RFX1	0.11	Major transcriptional repressor of DNA-damage-regulated genes. Potential indirect or non-specific effect on reporter expression. May explore in subsequent studies.	no		no			cytoplasm, nucleus	Major transcriptional repressor of DNA-damage-regulated genes; recruits repressors Tup1p and Cyc8p to their promoters; involved in DNA damage and replication checkpoint pathway; similar to a family of mammalian DNA binding RFX1-4 proteins
YDR158W	HOM2	0.108	Interplay between sulfur/methionine metabolism and ERAD to be explored in subsequent study.	no		no			cytoplasm, nucleus, plasma membrane	Aspartic beta semi-aldehyde dehydrogenase; catalyzes the second step in the common pathway for methionine and threonine biosynthesis; expression regulated by Gcn4p and the general control of amino acid synthesis
YGL218W	Unnamed	0.108	Dubious open reading frame.	no		no			cellular component unknown	Dubious open reading frame; unlikely to encode a functional protein, based on available experimental and comparative sequence data; not conserved in closely related Saccharomyces species; 93% of ORF overlaps the verified gene MDM34; deletion in cyr1 mutant results in loss of stress resistance
YPR141C	KAR3	0.107		no - tested directly by cycloheximide chase		yes	stabilization		cytoplasmic microtubule, spindle pole body, microtubule, nucleus, spindle pole	Minus-end-directed microtubule motor; functions in mitosis and meiosis, localizes to the spindle pole body and localization is dependent on functional Cik1p, required for nuclear fusion during mating; potential Cdc28p substrate
YOR036W	PEP12	0.106		yes	no	no			endosome, Golgi apparatus, fungal-type vacuole membrane	Target membrane receptor (t-SNARE); for vesicular intermediates traveling between the Golgi apparatus and the vacuole; controls entry of biosynthetic, endocytic, and retrograde traffic into the prevacuolar compartment; syntaxin
YBR126C	TPS1	0.106		yes	yes	yes	elevated steady state abundance (without stabilization)	1.5X ± 0.2X	alpha,alpha-trehalose-phosphate synthase complex (UDP-forming), cytoplasm	Synthase subunit of trehalose-6-P synthase/phosphatase complex; synthesizes the storage carbohydrate trehalose, which is critically important for survival of long-term desiccation; also found in a monomeric form; expression is induced by the stress response and repressed by the Ras-cAMP pathway; protein abundance increases in response to DNA replication stress and in response to prolonged exposur…
YNL021W	HDA1	0.106		yes	yes	no			HDA1 complex	Catalytic subunit of class II HDA1 histone deacetylase complex; role in azole resistance via Hsp90p, and in heat shock response; Hda1p interacts with Hda2p-Hda3p subcomplex to form an active tetramer; deletion increases histone H2B, H3 and H4 acetylation; the HDA1 histone deacetylase complex regulates aging through trehalose metabolism
YLR217W	Unnamed	0.105	Dubious open reading frame.	no		no			cellular component unknown	Dubious open reading frame; unlikely to encode a functional protein, based on available experimental and comparative sequence data; partially overlaps the verified gene CPR6
YJR047C	ANB1	0.105	Translation elongation factor. Potential indirect or non-specific effect on reporter expression.	no		no			cytosolic ribosome	Translation elongation factor eIF-5A; previously thought to function in translation initiation; undergoes an essential hypusination modification; expressed under anaerobic conditions; ANB1 has a paralog, HYP2, that arose from the whole genome duplication; human EIF5A complements the inviability of the yeast hyp2 anb1 double null mutant
YHR162W	MPC2	0.105		yes	yes	yes	no effect observed		mitochondrial inner membrane, mitochondrion	Highly conserved subunit of the mitochondrial pyruvate carrier (MPC); expressed during growth on fermentable carbon sources, and heterodimerizes with Mpc1p to form the fermentative isoform of MPC; MPC localizes to the mitochondrial inner membrane and mediates pyruvate uptake; MPC2 paralog, MPC3, heterodimerizes with Mpc1p to form the respiratory MPC isoform
YAL011W	SWC3	0.105	Role in chromatin remodeling. Potential indirect or non-specific effect on reporter expression.	no		no			Swr1 complex, mitochondrion, nucleus	Protein of unknown function; component of the SWR1 complex, which exchanges histone variant H2AZ (Htz1p) for chromatin-bound histone H2A; required for formation of nuclear-associated array of smooth endoplasmic reticulum known as karmellae
YNL220W	ADE12	0.104		yes	no	no			cytoplasm	Adenylosuccinate synthase; catalyzes the first step in synthesis of adenosine monophosphate from inosine 5'monophosphate during purine nucleotide biosynthesis; exhibits binding to single-stranded autonomously replicating (ARS) core sequence
YMR054W	STV1	0.104		yes	no	no			Golgi apparatus, late endosome, vacuolar proton-transporting V-type ATPase V0 domain	Subunit a of vacuolar-ATPase V0 domain; encodes one of two isoforms, located in both Golgi and endosomal V-ATPase complexes while VPH1 encodes second isoform and is located in vacuolar V-ATPase complexes; interaction with PI(4)P is required for efficient localization and function of Stv1-containing V-ATPases; targeted to vacuole via AP-3 pathway
YDR295C	HDA2	0.104	Role in histone modification. Potential indirect or non-specific effect on reporter expression.	no		no			cytosol, HDA1 complex, nucleus	Subunit of HDA1 histone deacetylase complex; tetrameric trichostatin A-sensitive class II histone deacetylase complex contains Hda1p homodimer and an Hda2p-Hda3p heterodimer; involved in telomere maintenance; Hda2p relocalizes to cytosol in response to hypoxia; other members of the HDA1 histone deacetylase complex, which regulates aging through trehalose metabolism, are Hda1p and Hda3p
YGL237C	HAP2	0.104	Transcriptional activator and global regulator of respiratory gene expression. Potential for indirect or non-specific effect on reporter expression. May explore in subsequent studies.	no		no			CCAAT-binding factor complex, nucleus	Subunit of the Hap2p/3p/4p/5p CCAAT-binding complex; complex is heme-activated and glucose-repressed; complex is a transcriptional activator and global regulator of respiratory gene expression; contains sequences sufficient for both complex assembly and DNA binding; respiratory defect of the null mutant is functionally complemented by human NFYA
YOL012C	HTZ1	0.103		yes	yes	no			chromatin, nucleus	Histone variant H2AZ; exchanged for histone H2A in nucleosomes by the SWR1 complex; involved in transcriptional regulation through prevention of the spread of silent heterochromatin; Htz1p-containing nucleosomes facilitate RNA Pol II passage by affecting correct assembly and modification status of RNA Pol II elongation complexes and by favoring efficient nucleosome remodeling
YDR028C	REG1	0.102		no - tested directly by cycloheximide chase		yes	no effect observed		cytoplasm, protein phosphatase type 1 complex	Regulatory subunit of type 1 protein phosphatase Glc7p; involved in negative regulation of glucose-repressible genes; involved in regulation of the nucleocytoplasmic shuttling of Hxk2p; REG1 has a paralog, REG2, that arose from the whole genome duplication
YKL184W	SPE1	0.102		yes	yes	yes	no effect observed		cytoplasm	Ornithine decarboxylase; catalyzes the first step in polyamine biosynthesis; degraded in a proteasome-dependent manner in the presence of excess polyamines; deletion decreases lifespan, and increases necrotic cell death and ROS generation
YKL026C	GPX1	0.102		yes	no	no			peroxisomal matrix, cytosol	Phospholipid hydroperoxide glutathione peroxidase; induced by glucose starvation that protects cells from phospholipid hydroperoxides and nonphospholipid peroxides during oxidative stress; glutathione peroxidase activity is neuroprotective in models of Huntington's disease; GPX1 has a paralog, HYR1, that arose from the whole genome duplication
YGL136C	MRM2	0.102		yes	no	no			mitochondrion	Mitochondrial 2' O-ribose methyltransferase; required for methylation of U(2791) in 21S rRNA; MRM2 deletion confers thermosensitive respiration and loss of mitochondrial DNA; has similarity to Spb1p and Trm7p, and to E. coli FtsJ/RrmJ
YMR179W	SPT21	0.101	Role in transcriptional silencing, including of genes encoding histone proteins. Potential indirect or non-specific effect on reporter expression.	no		no			nucleus	Protein with a role in transcriptional silencing; required for normal transcription at several loci including HTA2-HTB2 and HHF2-HHT2, but not required at the other histone loci; binds with Spt10p to histone gene promoters during S phase; localizes to nuclear foci that become diffuse upon DNA replication stress
YHL037C	Unnamed	0.101	Protein of unknown function. May be explored in subsequent studies.	no		no			cellular component unknown	Putative protein of unknown function; conserved among S. cerevisiae strains
YOL033W	MSE1	0.101		yes	no	no			mitochondrion	Mitochondrial glutamyl-tRNA synthetase; predicted to be palmitoylated
YJR137C	MET5	0.101	Interplay between sulfur/methionine metabolism and ERAD to be explored in subsequent study.	no		no			sulfite reductase complex, cell periphery, cytoplasm, cytoplasmic stress granule, fungal-type vacuole	Sulfite reductase beta subunit; involved in amino acid biosynthesis, transcription repressed by methionine
YJL169W	Unnamed	0.1	Dubious open reading frame.	no		no			cellular component unknown	Dubious open reading frame; unlikely to encode a functional protein, based on available experimental and comparative sequence data; partially overlaps the verified gene YJL168C/SET2
YDR195W	REF2	0.1	General role in mRNA regulation. Potential indirect or non-specific effect on reporter expression.	no		no			cytosol, mRNA cleavage and polyadenylation specificity factor complex, nucleus	RNA-binding protein; involved in the cleavage step of mRNA 3'-end formation prior to polyadenylation, and in snoRNA maturation; part of holo-CPF subcomplex APT, which associates with 3'-ends of snoRNA- and mRNA-encoding genes; putative regulatory subunit of type 1 protein phosphatase Glc7p, required for actomyosin ring formation, and for timely dephosphorylation and release of Bnr1p from the divi…
YGR063C	SPT4	0.1	General role in transcriptional regulation and RNA processing. Potential indirect or non-specific effect on reporter expression.	no		no			DSIF complex, kinetochore	Spt4p/5p (DSIF) transcription elongation factor complex subunit; the Spt4/5 complex binds to ssRNA in a sequence-specific manner, and along with RNAP I and II has multiple roles regulating transcriptional elongation, RNA processing, quality control, and transcription-coupled repair; localizes to kinetochores and heterochromatin, influencing chromosomal dynamics and silencing; required for transcr…
YGR096W	TPC1	0.098		no - tested directly by cycloheximide chase		yes	elevated steady state abundance (without stabilization)	1.7X ± 0.4X	mitochondrial inner membrane	Mitochondrial membrane transporter; mediates uptake of the essential cofactor thiamine pyrophosphate (ThPP) into mitochondria; expression appears to be regulated by carbon source; member of the mitochondrial carrier family
YKL010C	UFD4	0.098		yes	no	no			cytoplasm, mitochondrion, nucleus	Ubiquitin-protein ligase (E3); interacts with Rpt4p and Rpt6p, two subunits of the 19S particle of the 26S proteasome; involved in K29-linked ubiquitin-dependent protein catabolism, including ubiquitin fusion proteins; relative distribution to the nucleus increases upon DNA replication stress
YGR081C	SLX9	0.097	Role in rRNA processing. Potential indirect or non-specific effect on reporter expression.	no		no			90S preribosome, preribosome small subunit precursor, nucleolus, nucleus	Protein required for pre-rRNA processing; associated with the 90S pre-ribosome and 43S small ribosomal subunit precursor; interacts with U3 snoRNA; binds G-quadruplex (G4) structures in DNA; deletion mutant has synthetic fitness defect with an sgs1 deletion mutant
YOR215C	AIM41	0.096		no - tested directly by cycloheximide chase		yes	no effect observed		mitochondrion	Protein of unknown function; the authentic protein is detected in highly purified mitochondria in high-throughput studies; null mutant displays reduced frequency of mitochondrial genome loss
YER060W-A	FCY22	0.096		yes	no	no			plasma membrane, cell periphery, fungal-type vacuole	Putative purine-cytosine permease; very similar to Fcy2p but cannot substitute for its function
YLR244C	MAP1	0.095		no - tested directly by cycloheximide chase		yes	no effect observed		cytoplasmic ribosome, cytoplasmic stress granule	Methionine aminopeptidase; catalyzes the cotranslational removal of N-terminal methionine from nascent polypeptides; function is partially redundant with that of Map2p; apo-Map1p is activated by the GTP-dependent zinc transferase Zng1p, especially during zinc starvation; interacts with Zng1p via an N-terminal Zn finger domain
YLR358C	Unnamed	0.095		Yes	no	no			cellular component unknown	Protein of unknown function; expressed at both mRNA and protein levels; partially overlaps ORF RSC2/YLR357W
YOL001W	PHO80	0.095		Yes	no	no			cyclin-dependent protein kinsae holoenzyme complex, nucleus, Pho85-Pho80 CDK-cyclin complex	Cyclin; interacts with cyclin-dependent kinase Pho85p; regulates the response to nutrient levels and environmental conditions, including the response to phosphate limitation and stress-dependent calcium signaling
YML041C	VPS71	0.094	Role in chromatin remodeling. Potential indirect or non-specific effect on reporter expression.	no		no			Swr1 complex, nucleus	Nucleosome-binding component of the SWR1 complex; SWR1 exchanges histone variant H2AZ (Htz1p) for chromatin-bound histone H2A; required for vacuolar protein sorting
YPR098C	TMH18	0.094		no - tested directly by cycloheximide chase		yes	no effect observed		mitochondrial outer membrane, mitochondrion	Mitochondrial protein of unknown function; localized to the mitochondrial outer membrane
YNL267W	PIK1	0.094		no - tested directly by cycloheximide chase		yes	elevated steady state abundance (without stabilization)	1.5X ± 0.3X	nucleus, trans-Golgi network	Phosphatidylinositol 4-kinase; catalyzes the first step in the biosynthesis of phosphatidylinositol-4,5-biphosphate; may control cytokinesis through the actin cytoskeleton; required for autophagosome formation during autophagy and for lipophagy in both stationary phase cells and during nitrogen starvation; may control nonselective autophagy and mitophagy through trafficking of Atg9p; localizes to…
YER178W	PDA1	0.094		no - tested directly by cycloheximide chase		yes	no effect observed		mitochondrial nucleoid, mitochondrial pyruvate dehydrogenase complex, mitochondrion	E1 alpha subunit of the pyruvate dehydrogenase (PDH) complex; catalyzes the direct oxidative decarboxylation of pyruvate to acetyl-CoA; phosphorylated; regulated by glucose; PDH complex is concentrated in spots within the mitochondrial matrix, often near the ERMES complex and near peroxisomes
YGR078C	PAC10	0.093		Yes	no	no			cytoplasm, polysome, prefoldin complex	Part of the heteromeric co-chaperone GimC/prefoldin complex; complex promotes efficient protein folding
YGR139W	Unnamed	0.092	Dubious open reading frame.	no		no			cellular component unknown	Dubious open reading frame; unlikely to encode a functional protein, based on available experimental and comparative sequence data
YCL046W	Unnamed	0.092	Dubious open reading frame.	no		no			cellular component unknown	Dubious open reading frame; unlikely to encode a functional protein, based on available experimental and comparative sequence data; partially overlaps the uncharacterized ORF YCL045C
YLR216C	CPR6	0.092		yes	no	no			cytoplasm	Peptidyl-prolyl cis-trans isomerase (cyclophilin); catalyzes the cis-trans isomerization of peptide bonds N-terminal to proline residues; plays a role in determining prion variants; binds to Hsp82p and contributes to chaperone activity; protein abundance increases in response to DNA replication stress
YDL026W	Unnamed	0.091	Dubious open reading frame.	no		no			cellular component unknown	Dubious open reading frame; unlikely to encode a functional protein, based on available experimental and comparative sequence data
YNL296W	Unnamed	0.091	Dubious open reading frame.	no		no			cellular component unknown	Dubious open reading frame unlikely to encode a functional protein; deletion adversely affects sporulation; deletion mutant exhibits synthetic phenotype under expression of mutant huntingtin fragment, but gene does not have human ortholog
YBR115C	LYS2	0.091		yes	no	no			cytoplasm	Alpha aminoadipate reductase; catalyzes the reduction of alpha-aminoadipate to alpha-aminoadipate 6-semialdehyde, which is the fifth step in biosynthesis of lysine; activation requires posttranslational phosphopantetheinylation by Lys5p
YGR033C	TIM21	0.091		yes	yes	yes	elevated steady state abundance (without stabilization)	2.7X ± 0.7X	TIM23 mitochondrial import inner membrane translocase complex, mitochondrion	Nonessential component of the TIM23 complex; interacts with the Translocase of the Outer Mitochondrial membrane (TOM complex) and with respiratory enzymes; may regulate the Translocase of the Inner Mitochondrial membrane (TIM23 complex) activity
YDR391C	Unnamed	0.09		yes	no	no			cytoplasm, nucleus	Putative protein of unknown function; possibly involved in zinc homeostasis; Bdf1p-dependent transcription induced by salt stress; green fluorescent protein (GFP)-fusion protein localizes to both the cytoplasm and the nucleus
YER057C	HMF1	0.09		yes	no	no			cytoplasm, cytosol, mitochondrial intermembrane space, nucleus	Member of the p14.5 protein family; functionally complements Mmf1p function when targeted to mitochondria; heat shock inducible; high-dosage growth inhibitor; forms a homotrimer in vitro; HMF1 has a paralog, MMF1, that arose from the whole genome duplication
YHR204W	MNL1	0.09		Yes	no	yes	no effect observed		endoplasmic reticulum lumen, endoplasmic reticulum	Alpha-1,2-specific exomannosidase of the endoplasmic reticulum; involved in glycan trimming of both folded and misfolded glycoproteins; complexes with Pdi1p, and trims a mannose from Man8GlcNac2 glycans to generate Man7GlcNac2, an oligosaccharide signal on glycoproteins destined for ER-associated protein degradation; requires Pdi1p for stability and substrate recognition; human homolog EDEM1 can …
YKL119C	VPH2	0.09		yes	no	no			endoplasmic reticulum membrane, Vma12-Vma22 assembly complex, endoplasmic reticulum	Integral membrane protein required for V-ATPase function; not an actual component of the vacuolar H+-ATPase (V-ATPase) complex; functions in the assembly of the V-ATPase; localized to the endoplasmic reticulum (ER); involved in methionine restriction extension of chronological lifespan in an autophagy-dependent manner
YAL042W	ERV46	0.09		yes	no	no			COPII-coated ER to Golgi transport vesicle, endoplasmic reticulum, Golgi membrane, endoplasmic reticulum	Protein localized to COPII-coated vesicles; forms a complex with Erv41p; involved in the membrane fusion stage of transport
YPR131C	NAT3	0.089		no - tested directly by cycloheximide chase		Yes - in a previous study (Engle et al. 2017; DOI: 10.7717/peerj.3728)	no effect observed		NatB complex, cytoplasm	Catalytic subunit of the NatB N-terminal acetyltransferase; NatB catalyzes acetylation of the amino-terminal methionine residues of all proteins beginning with Met-Asp or Met-Glu and of some proteins beginning with Met-Asn or Met-Met
YJL168C	SET2	0.089		yes	yes	yes	modest stabilization		cytosol, nucleus	Histone methyltransferase with a role in transcriptional elongation; methylates H3 lysine 36 (H3K36), which suppresses incorporation of acetylated histones and signals for their deacetylation within transcribed genes; involved in transcription coupled-nucleotide excision repair; associates with C-terminal domain (CTD) of Rpo21p; H3K36me3 (trimethylation) requires Spt6p, proline 38 on H3, CTD of R…
YLR337C	VRP1	0.088		no		yes	no effect observed		actin cortical patch, cellular bud neck, incipient cellular bud site, mating projection tip	Verprolin, proline-rich actin-associated protein; involved in cytoskeletal organization and cytokinesis; promotes actin nucleation and endocytosis; related to mammalian Wiskott-Aldrich syndrome protein (WASP)-interacting protein (WIP)
YER091C	MET6	0.088	Interplay between sulfur/methionine metabolism and ERAD to be explored in subsequent study.	no		no			cytoplasm, plasma membrane	Cobalamin-independent methionine synthase; involved in methionine biosynthesis and regeneration; requires a minimum of two glutamates on the methyltetrahydrofolate substrate, similar to bacterial metE homologs
YJL003W	COX16	0.088		yes	yes	yes	elevated steady state abundance (without stabilization)	2.2X ± 0.6X	mitochondrial inner membrane, mitochondrion	Mitochondrial inner membrane protein; required for assembly of cytochrome c oxidase
YFR030W	MET10	0.088	Interplay between sulfur/methionine metabolism and ERAD to be explored in subsequent study.	no		no			sulfite reductase complex (NADPH)	Subunit alpha of assimilatory sulfite reductase; complex converts sulfite into sulfide
YDR218C	SPR28	0.088		yes	no	no			ascospore wall, meiotic spindle, prospore membrane, septin complex, spindle microtubule, cytosol	Sporulation-specific homolog of the CDC3/10/11/12 family of genes; meiotic septin expressed at high levels during meiotic divisions and ascospore formation; the yeast CDC3/10/11/12 family is a family of bud neck microfilament genes
YNL056W	OCA2	0.087		yes	no	no			cytoplasm	Protein of unknown function; similar to predicted tyrosine phosphatases Oca1p and Siw14p; green fluorescent protein (GFP)-fusion protein localizes to the cytoplasm; YNL056W is not an essential gene
YOR128C	ADE2	0.087		yes	no	no			cytoplasm	Phosphoribosylaminoimidazole carboxylase; catalyzes a step in the 'de novo' purine nucleotide biosynthetic pathway; red pigment accumulates in mutant cells deprived of adenine
YKL168C	KKQ8	0.087		yes	yes	yes	no effect observed		cytoplasm	Putative serine/threonine protein kinase with unknown cellular role; KKQ8 has a paralog, HAL5, that arose from the whole genome duplication
YLR406C-A	Unnamed	0.087		yes	yes	yes	no effect observed		fungal-type vacuole	Putative protein of unknown function; SWAT-GFP fusion protein localizes to the endoplasmic reticulum and vacuole, while mCherry fusion localizes to just the vacuole
YPL271W	ATP15	0.086		yes	no	no			mitochondrial proton-transporting ATP synthase central stalk, proton-transporting ATP synthase complex catalytic core F(1), mitochondrion	Epsilon subunit of the F1 sector of mitochondrial F1F0 ATP synthase; which is a large, evolutionarily conserved enzyme complex required for ATP synthesis; F1 translationally regulates ATP6 and ATP8 expression to achieve a balanced output of ATP synthase genes encoded in nucleus and mitochondria; phosphorylated
YNL244C	SUI1	0.086	Translation initiation factor. Potential indirect or non-specific effect on reporter expression.	no		no			eukaryotic 43S preinitiation complex, multi-eIF complex	Translation initiation factor eIF1; component of complex involved in recognition of initiator codon; modulates translation accuracy at initiation phase by discriminating against suboptimal initiation sites to prevent excessive uORF translation genome-wide
YNL114C	Unnamed	0.084	Dubious open reading frame.	no		no			cellular component unknown	Dubious open reading frame; unlikely to encode a functional protein, based on available experimental and comparative sequence data; completely overlaps the verified ORF RPC19/YNL113W, an RNA polymerase subunit
YOR100C	CRC1	0.084		yes	yes	yes	no effect observed		mitochondrial inner membrane, mitochondrion	Mitochondrial inner membrane carnitine transporter; required for carnitine-dependent transport of acetyl-CoA from peroxisomes to mitochondria during fatty acid beta-oxidation; human homolog SLC25A20 complements yeast null mutant
YLR181C	VTA1	0.084		yes	no	no			multivesicular body, endosome	Multivesicular body (MVB) protein; involved in endosomal protein sorting; regulates Vps4p activity by promoting its oligomerization; has an N-terminal Vps60- and Did2- binding domain, a linker region, and a C-terminal Vps4p binding domain
YEL008W	Unnamed	0.084		yes	yes	yes	no effect observed		cellular component unknown	Putative protein of unknown function; conserved among S. cerevisiae strains; YEL008W is not an essential gene; predicted to be involved in metabolism
YGL191W	COX13	0.084		yes	yes	yes	elevated steady state abundance (without stabilization)	2.1X ± 0.5X	mitochondrial respiratory chain complex IV, mitochondrion	Subunit VIa of cytochrome c oxidase; present in a subclass of cytochrome c oxidase complexes that may have a role in mimimizing generation of reactive oxygen species; not essential for cytochrome c oxidase activity but may modulate activity in response to ATP; required for assembly of Rcf2p into cytochrome c oxidase - cytochrome bc1 supercomplexes
YOR039W	CKB2	0.084	Loss of CKB2 resulted in very modest (but reproducible) enhancement of growth in the reporter growth assay. Based on this subtle difference in grwoth, the mutant was not subjected to biochemical analysis.	yes	yes (very modest)	no			CURI complex, protein kinsae CK2 complex, UTP-C complex	Beta' regulatory subunit of casein kinase 2 (CK2); a Ser/Thr protein kinase with roles in cell growth and proliferation; CK2, comprised of CKA1, CKA2, CKB1 and CKB2, has many substrates including transcription factors and all RNA polymerase
YER052C	HOM3	0.083	Interplay between sulfur/methionine metabolism and ERAD to be explored in subsequent study.	no		no			cytoplasm	Aspartate kinase (L-aspartate 4-P-transferase); cytoplasmic enzyme that catalyzes the first step in the common pathway for methionine and threonine biosynthesis; expression regulated by Gcn4p and the general control of amino acid synthesis
YGR085C	RPL11B	0.083	Ribosomal subunit. Potential indirect or non-specific effect on reporter expression.	no		no			cytosolic large ribosomal subunit	Ribosomal 60S subunit protein L11B; expressed at half the level of Rpl11Ap; involved in ribosomal assembly; depletion causes degradation of 60S proteins and RNA; homologous to mammalian ribosomal protein L11 and bacterial L5; RPL11B has a paralog, RPL11A, that arose from the whole genome duplication
YOR080W	DIA2	0.083		yes	no	no			nucleus, SCF ubiquitin ligase complex	Origin-binding F-box protein; forms SCF ubiquitin ligase complex with Skp1p and Cdc53p; functions in ubiquitination of silent chromatin structural protein Sir4p; required to target Cdc6p for destruction during G1 phase; required for deactivation of Rad53 checkpoint kinase, completion of DNA replication during recovery from DNA damage, assembly of RSC complex, RSC-mediated transcription regulation…
YER007W	PAC2	0.082		no - tested directly by cycloheximide chase		Yes	no effect observed		cellular component unknown	Microtubule effector required for tubulin heterodimer formation; binds alpha-tubulin, required for normal microtubule function, null mutant exhibits cold-sensitive microtubules and sensitivity to benomyl
YBR173C	UMP1	0.082	Deletion of UMP1 (which encodes proteasome assembly chaperone) resulted in growth in confirmatory reporter growth assay. As a role for the proteasome has been established for translocon quality control, ump1 mutant were not selected for additional biochemical analysis.	Yes	yes	no			cytoplasm, nucleus	Chaperone required for correct maturation of the 20S proteasome; short-lived chaperone; may inhibit premature dimerization of proteasome half-mers; degraded by proteasome upon completion of its assembly
YCL016C	DCC1	0.081	Role in chromatin maintenance. Potential indirect or non-specific effect on reporter expression.	no		no			Ctf18 RFC-like complex	Subunit of a complex with Ctf8p and Ctf18p; shares some components with Replication Factor C; required for sister chromatid cohesion and telomere length maintenance
YOR153W	PDR5	0.08		yes	yes	yes	no effect observed		plasma membrane, cell periphery, mitochondrion	Plasma membrane ATP-binding cassette (ABC) transporter; multidrug transporter actively regulated by Pdr1p; also involved in steroid transport, cation resistance, and cellular detoxification during exponential growth; PDR5 has a paralog, PDR15, that arose from the whole genome duplication
YNL335W	DDI3	0.079		yes	no	no			cellular component unknown	Cyanamide hydratase that detoxifies cyanamide; member of the HD domain metalloprotein superfamily; expression is induced over 100-fold by cyanamide and by SN2-type DNA alkylating agents such as MMS and DMA; induction decreased in rad6 and rad18 mutants; gene and protein are identical to DDI2 and Ddi2p
YLR412C-A	Unnamed	0.079		yes	yes	yes	no effect observed		cellular component unknown	Putative protein of unknown function
YOL108C	INO4	0.079		yes	yes	yes	stabilization		nucleus, RNA polymerase II transcription regulator complex	Transcription factor involved in phospholipid synthesis; required for derepression of inositol-choline-regulated genes involved in phospholipid synthesis; forms a complex, with Ino2p, that binds the inositol-choline-responsive element through a basic helix-loop-helix domain
YPR149W	NCE102	0.079		no - tested directly by cycloheximide chase		yes	elevated steady state abundance (without stabilization)	4.5X ± 1.7X	cellular bud membrane, eisosome, mating projection membrane, membrane, plasma membrane, cell periphery, cytoplasm, endoplasmic reticulum, mitochondrion	Protein involved in regulation of pheromone response and mating; contains transmembrane domains; involved in secretion of proteins that lack classical secretory signal sequences; component of the detergent-insoluble glycolipid-enriched complexes (DIGs); NCE102 has a paralog, FHN1, that arose from the whole genome duplication
YDR161W	ACL4	0.079		no - tested directly by cycloheximide chase		yes	elevated steady state abundance (without stabilization); Note acl4 yeast recovered from yeast knockout collection consisted of mixture of large and small colonies. Large colonies, but not small colonies, resulted increased steady state abundance.	2.0X ± 0.3X	cytoplasm, nucleus	Specific assembly chaperone for ribosomal protein Rpl4a/Rpl4b; associates co-translationally with a evolutionarily conserved internal loop of nascent Rpl4a/b, and is released only after an the eukaryotic-specific extension of nascent Rpl4a/b mediates nuclear import, incorporation into the pre-ribosome and complex disassembly; role in biogenesis of the 60S ribosomal subunit; transcriptionally co-r…
YCL028W	RNQ1	0.079		yes	no	no			cytosol	[PIN(+)] prion, named for [PSI+] INducibility; an infectious protein conformation that is generally an ordered protein aggregate
				Note: To enhance stringency, histidine-limiting media was supplemented with 0.25 mM 3-amino-1H-1,2,4-triazole (Watts et al. 2015; doi:10.3791/52428)					ER and perinuclear localization is highlighted
				75 deletions or hypomorphic alleles were retetested by reporter-based growth assay.	30 of 75 tested deletions or hypomorphic alleles enhanced growth in reporter growth assay	41 deletions or hypomorphic alleles were assessed for Deg1*-Sec62 degradation kinetics. These included 28 mutations which enhanced growth in the reporter growth assay and 13 additional mutations selected for direct biochemical analysis.	4 of 41 tested deletions or hypomorphic alleles (hrd1, kar3, set2, and ino4) enhanced Deg1*-Sec62 stability.
				13 deletion or hypomorphic alleles were tested directly by cycloheximide chase.	45 of 75 deletions or hypomorphic alleles failed to enhance growth in reporter growth assay are false positives from the screen		15 of 41 tested deletions or hypomorphic alleles resulted in elevated Deg1*-Sec62 abundance without appreciable stabilization. Fold increase in abundance ± SEM presented in Column I.
				40 deletion or hypomorphic alleles were not tested by either growth assay or cycloheximide chase. Reasons for exclusion are presented in Column D.			22 of 41 tested deletions or hypomorphic alleles did not appreciably alter Deg1*-Sec62 abundance or stability.

## Sheet: Complete Screen Results
Systematic name	Standard name	Delta OD595	Plate in Yeast Knockout Collection or DAmP Collection (DAmP plates have "D" prefix)	Row	Column
YML051W	GAL80	0.542	3	C	9
YOR258W	HNT3	0.273	20	H	3
YLR207W	HRD3	0.25	17	D	5
YGL219C	MDM34	0.227	44	B	1
YAL005C	SSA1	0.202	1	E	2
YKL139W	CTK1	0.187	44	E	8
YLR173W	TAG1	0.177	17	B	1
YOL013C	HRD1	0.167	7	H	8	Note: hrd1 yeast was included as a positive control on each plate. 0.167 ± 0.099 is average Delta OD595 ± standard deviation for all hrd1 samples included in the screen.
YGL007W	BRP1	0.164	27	G	8
YAL021C	CCR4	0.162	73	A	1
YDR176W	NGG1	0.157	23	D	9
YNL064C	YDJ1	0.151	42	G	11
YNL059C	ARP5	0.15	71	D	1
YER175C	TMT1	0.145	50	A	1
YLR180W	SAM1	0.144	17	B	8
YOL067C	RTG1	0.143	8	D	8
YGR104C	SRB5	0.141	19	E	6
YNL241C	ZWF1	0.141	28	E	2
YNL277W	MET2	0.141	71	D	12
YGR261C	APL6	0.136	31	H	5
YDR159W	SAC3	0.134	23	C	12
YKL034W	TUL1	0.133	17	G	4
YJR151C	DAN4	0.133	74	D	11
YGR064W	Unnamed	0.13	19	C	7
YNL090W	RHO2	0.128	74	F	12
YGR208W	SER2	0.127	14	D	5
YNL148C	ALF1	0.127	29	B	8
YJR010W	MET3	0.126	39	H	3
YAL022C	FUN26	0.123	1	A	3
YPL148C	PPT2	0.12	70	G	11
YKL062W	MSN4	0.118	17	H	12
YDR065W	RRG1	0.115	10	H	10
YBR213W	MET8	0.114	10	D	4
YML007C-A	MIN4	0.114	73	D	1
YCR047C	BUD23	0.113	45	A	9
YEL001C	IRC22	0.113	12	D	7
YNR052C	POP2	0.112	74	G	5
YKL001C	MET14	0.112	17	E	8
YOR152C	ATG40	0.112	20	A	7
YOR155C	ISN1	0.112	20	A	10
YLR176C	RFX1	0.11	17	B	3
YDR158W	HOM2	0.108	23	C	11
YGL218W	Unnamed	0.108	70	E	5
YPR141C	KAR3	0.107	74	H	12
YOR036W	PEP12	0.106	6	E	5
YNL021W	HDA1	0.106	41	B	3
YBR126C	TPS1	0.106	47	A	1
YLR217W	Unnamed	0.105	17	D	12
YHR162W	MPC2	0.105	33	F	1
YJR047C	ANB1	0.105	70	F	11
YAL011W	SWC3	0.105	1	A	4
YNL220W	ADE12	0.104	71	D	4
YMR054W	STV1	0.104	50	B	5
YDR295C	HDA2	0.104	30	C	7
YGL237C	HAP2	0.104	75	D	9
YOL012C	HTZ1	0.103	7	H	7
YKL026C	GPX1	0.102	17	F	11
YKL184W	SPE1	0.102	19	A	1
YDR028C	REG1	0.102	39	A	3
YGL136C	MRM2	0.102	49	A	6
YMR179W	SPT21	0.101	4	D	5
YHL037C	Unnamed	0.101	14	E	9
YOL033W	MSE1	0.101	8	B	1
YJR137C	MET5	0.101	36	G	2
YJL169W	Unnamed	0.1	21	D	6
YDR195W	REF2	0.1	23	E	10
YGR063C	SPT4	0.1	44	B	8
YGR096W	TPC1	0.098	19	E	1
YKL010C	UFD4	0.098	17	F	3
YGR081C	SLX9	0.097	19	D	8
YER060W-A	FCY22	0.096	13	D	11
YOR215C	AIM41	0.096	20	E	6
YLR244C	MAP1	0.095	70	A	9
YLR358C	Unnamed	0.095	45	C	10
YOL001W	PHO80	0.095	7	G	9
YML041C	VPS71	0.094	45	D	8
YPR098C	Unnamed	0.094	74	H	11
YNL267W	PIK1	0.094	D10	E	1
YER178W	PDA1	0.094	50	A	4
YGR078C	PAC10	0.093	19	D	5
YGR139W	Unnamed	0.092	13	H	1
YCL046W	Unnamed	0.092	16	D	7
YLR216C	CPR6	0.092	17	D	11
YBR115C	LYS2	0.091	46	H	8
YDL026W	Unnamed	0.091	47	E	3
YNL296W	Unnamed	0.091	71	B	9
YGR033C	TIM21	0.091	19	A	8
YDR391C	Unnamed	0.09	12	A	10
YER057C	HMF1	0.09	13	D	7
YHR204W	MNL1	0.09	16	A	7
YJL168C	SET2	0.089	21	D	7
YPR131C	NAT3	0.089	71	C	3
YLR337C	VRP1	0.088	70	A	3
YER091C	MET6	0.088	33	D	8
YJL003W	COX16	0.088	70	E	12
YDR218C	SPR28	0.088	23	G	2
YFR030W	MET10	0.088	46	C	2
YNL056W	OCA2	0.087	43	F	2
YKL168C	KKQ8	0.087	18	H	1
YOR128C	ADE2	0.087	71	A	1
YLR406C-A	Unnamed	0.087	73	C	11
YPL271W	ATP15	0.086	8	F	1
YNL244C	SUI1	0.086	D10	D	5
YEL008W	Unnamed	0.084	12	E	1
YLR181C	VTA1	0.084	17	B	9
YOR100C	CRC1	0.084	19	F	6
YNL114C	Unnamed	0.084	D10	B	5
YOR039W	CKB2	0.084	6	E	8
YGL191W	COX13	0.084	73	B	7
YOR080W	DIA2	0.083	6	H	5
YER052C	HOM3	0.083	13	D	2
YGR085C	RPL11B	0.083	19	D	10
YER007W	PAC2	0.082	13	A	10
YBR173C	UMP1	0.082	50	E	1
YCL016C	DCC1	0.081	16	B	12
YOR153W	PDR5	0.08	20	A	8
YNL335W	DDI3	0.079	5	E	4
YLR412C-A	Unnamed	0.079	73	C	12
YOL108C	INO4	0.079	33	A	12
YPR149W	NCE102	0.079	25	G	12
YCL028W	RNQ1	0.079	16	C	6
YDR161W	ACL4	0.079	23	D	1
YMR243C	ZRC1	0.078	4	H	4
YOR078W	BUD21	0.078	6	H	3
YER073W	ALD5	0.078	13	E	12
YGR108W	CLB1	0.078	19	E	9
YBR190W	Unnamed	0.078	D3	D	3
YGR175C	ERG1	0.078	D6	E	6
YCR007C	Unnamed	0.078	16	F	4
YER183C	FAU1	0.078	50	A	9
YCL002C	Unnamed	0.077	16	B	1
YOR216C	RUD3	0.077	20	E	7
YIL121W	QDR2	0.077	43	A	8
YBR081C	SPT7	0.077	46	F	10
YOR241W	MET7	0.077	20	G	3
YMR242C	RPL20A	0.077	4	H	3
YPR133W-A	TOM5	0.077	71	B	11
YER014C-A	BUD25	0.076	71	B	6
YCL057W	PRD1	0.076	16	E	3
YOR101W	RAS1	0.076	19	F	7
YDR234W	LYS4	0.076	23	H	4
YIL052C	RPL34B	0.076	31	B	10
YDR485C	VPS72	0.076	48	D	6
YGR166W	TRS65	0.075	14	A	10
YLR133W	CKI1	0.075	16	H	1
YLR206W	ENT2	0.075	17	D	4
YGL080W	MPC1	0.075	28	D	1
YML102C-A	Unnamed	0.075	34	C	8
YBR122C	MRPL36	0.075	74	A	6
YOR256C	YOR256C	0.075	D11	D	1
YGR252W	GCN5	0.075	71	C	11
YEL063C	CAN1	0.074	12	H	9
YCR006C	Unnamed	0.074	16	F	3
YMR309C	NIP1	0.074	D10	A	3
YMR057C	Unnamed	0.074	50	B	8
YAL013W	DEP1	0.073	1	A	5
YOR076C	SKI7	0.073	6	H	1
YOR382W	FIT2	0.073	7	G	4
YHR203C	RPS4B	0.073	16	A	6
YKL031W	Unnamed	0.073	17	G	2
YOR239W	ABP140	0.073	20	G	1
YDR179C	CSN9	0.073	23	D	11
YMR058W	FET3	0.073	50	B	9
YJL006C	CTK2	0.073	70	F	2
YHL032C	GUT1	0.073	14	F	2
YKL016C	ATP7	0.073	17	F	6
YGR039W	Unnamed	0.073	19	B	1
YOR134W	BAG7	0.073	19	H	9
YMR015C	ERG5	0.072	3	G	5
YPL178W	CBC2	0.072	9	D	2
YER086W	ILV1	0.072	13	F	9
YGR142W	BTN2	0.072	13	H	4
YCL055W	KAR4	0.072	16	E	1
YNL133C	FYV6	0.072	42	F	6
YIL158W	AIM20	0.072	50	C	8
YOR118W	RTC5	0.072	19	G	7
YMR225C	MRPL44	0.071	4	G	3
YER056C-A	RPL34A	0.071	13	D	6
YCL001W	RER1	0.071	16	A	12
YCL027W	FUS1	0.071	16	C	5
YNL025C	SSN8	0.071	41	B	7
YML033W	Unnamed	0.071	3	D	5
YCL064C	CHA1	0.071	16	E	8
YGR107W	Unnamed	0.07	19	E	8
YOR223W	DSC3	0.07	20	E	12
YKL119C	VPH2	0.069	18	D	10
YOR156C	NFI1	0.069	20	A	11
YOR182C	RPS30B	0.069	20	C	3
YNR015W	SMM1	0.069	41	E	2
YIL128W	MET18	0.069	43	A	12
YDR034W-B	Unnamed	0.069	72	C	8
YLL050C	COF1	0.069	D8	F	4
YMR245W	Unnamed	0.068	4	H	6
YOR049C	RSB1	0.068	6	F	4
YGR118W	RPS23A	0.068	19	F	1
YDL047W	SIT4	0.068	50	D	1
YBR279W	PAF1	0.068	70	E	9
YGR141W	VPS62	0.068	13	H	3
YOR173W	DCS2	0.068	20	B	11
YDR387C	CIN10	0.067	12	A	7
YEL045C	Unnamed	0.067	12	G	4
YGR136W	LSB1	0.067	13	G	10
YHR112C	Unnamed	0.067	15	D	12
YCR023C	Unnamed	0.067	16	G	6
YOR107W	RGS2	0.067	19	F	11
YMR097C	MTG1	0.067	70	E	1
YLR226W	BUR2	0.067	71	A	8
YBL002W	HTB2	0.067	71	C	2
YBR072C-A	Unnamed	0.067	72	B	1
YMR001C-A	Unnamed	0.067	73	D	4
YLR251W	SYM1	0.067	75	G	12
YGR037C	ACB1	0.067	75	D	10
YDR411C	DFM1	0.067	12	C	1
YNL322C	KRE1	0.066	5	F	4
YEL005C	VAB2	0.066	12	D	10
YER071C	TDA2	0.066	13	E	10
YOR190W	SPR1	0.066	20	C	11
YOR219C	STE13	0.066	20	E	8
YDR521W	Unnamed	0.066	50	D	7
YGR174W-A	Unnamed	0.066	72	F	4
YHR136C	SPL2	0.066	15	F	6
YLL005C	SPO75	0.065	1	A	6
YGR173W	RBG2	0.065	14	B	5
YGR121C	MEP1	0.065	19	F	2
YOR105W	Unnamed	0.065	19	F	9
YOR139C	Unnamed	0.065	20	A	2
YOR185C	GSP2	0.065	20	C	6
YOR196C	LIP5	0.065	20	D	4
YJL115W	ASF1	0.065	35	F	1
YBR191W	RPL21A	0.065	45	B	10
YGL110C	CUE3	0.065	48	H	3
YLR129W	DIP2	0.065	D8	H	7
YPR167C	MET16	0.065	26	A	3
YAL035W	FUN12	0.064	1	A	7
YLL062C	MHT1	0.064	2	B	7
YLR420W	URA4	0.064	16	G	7
YGR059W	SPR3	0.064	19	C	4
YGR069W	Unnamed	0.064	19	C	11
YGR084C	MRP13	0.064	19	D	9
YNR018W	RCF2	0.064	41	E	3
YER182W	FMP10	0.064	50	A	8
YLR149C	Unnamed	0.063	17	A	1
YOR112W	CEX1	0.063	19	G	3
YOR288C	MPD1	0.063	21	A	1
YLR377C	FBP1	0.063	22	B	7
YMR056C	AAC1	0.063	50	B	7
YJR060W	CBF1	0.063	74	D	3
YMR002W	MIX17	0.062	3	F	7
YNL086W	SNN1	0.062	5	G	8
YPR118W	MRI1	0.062	13	E	9
YLR126C	Unnamed	0.062	16	G	9
YLR131C	ACE2	0.062	16	G	12
YKL025C	PAN3	0.062	17	F	10
YKL190W	CNB1	0.062	19	A	5
YOR131C	Unnamed	0.062	19	H	6
YOR171C	LCB4	0.062	20	B	9
YPR191W	QCR2	0.062	26	B	2
YIL132C	CSM2	0.062	43	B	2
YLR009W	RLP24	0.062	D8	F	8
YNL038W	GPI15	0.062	D10	A	7
YGR076C	MRPL25	0.062	19	D	3
YDR181C	SAS4	0.062	23	E	1
YAL066W	Unnamed	0.061	1	A	8
YAL053W	FLC2	0.061	1	A	9
YAL053W	FLC2	0.061	1	A	10
YNL099C	OCA1	0.061	43	H	1
YOR106W	VAM3	0.061	19	F	10
YAL004W	Unnamed	0.061	1	A	11
YAR018C	KIN3	0.061	1	A	12
YMR169C	ALD3	0.061	4	C	8
YDR422C	SIP1	0.061	12	C	8
YEL038W	UTR4	0.061	12	F	10
YER068C-A	Unnamed	0.061	13	E	7
YOR109W	INP53	0.061	19	G	1
YBL027W	RPL19B	0.061	27	B	7
YBR040W	FIG1	0.061	42	B	10
YIL054W	Unnamed	0.061	31	B	11
YMR219W	ESC1	0.06	4	F	10
YCL014W	BUD3	0.06	16	B	11
YOR205C	GEP3	0.06	20	D	11
YDR290W	Unnamed	0.06	30	C	2
YCL012W	Unnamed	0.059	16	B	9
YEL017W	GTT3	0.059	12	E	9
YAL015C	NTG1	0.059	1	B	1
YLR020C	YEH2	0.059	2	C	9
YNL303W	Unnamed	0.059	5	G	3
YOR351C	MEK1	0.059	7	E	7
YGR178C	PBP1	0.059	14	B	9
YOR231W	MKK1	0.059	20	F	7
YOR235W	IRC13	0.059	20	F	10
YJL201W	ECM25	0.059	21	B	4
YJL129C	TRK1	0.059	21	G	3
YPL055C	LGE1	0.059	25	A	10
YMR055C	BUB2	0.059	50	B	6
YLR048W	RPS0B	0.058	2	D	9
YPR089W	Unnamed	0.058	74	H	10
YAR027W	UIP3	0.058	1	B	2
YMR300C	ADE4	0.058	5	D	4
YNL304W	YPT11	0.058	5	G	2
YNL246W	VPS75	0.058	6	B	7
YOR055W	Unnamed	0.058	6	F	10
YKL051W	SFK1	0.058	17	H	5
YOR252W	TMA16	0.058	20	G	11
YNL040W	Unnamed	0.058	41	C	5
YGL147C	RPL9A	0.058	49	B	2
YIL111W	COX5B	0.058	50	C	4
YGR271C-A	EFG1	0.058	72	F	7
YNL162W	RPL42A	0.058	75	H	11
YNL309W	STB1	0.058	5	F	11
YOR358W	HAP5	0.057	7	F	1
YAL042W	ERV46	0.057	1	B	1
YMR230W	RPS10B	0.057	4	G	6
YOR327C	SNC2	0.057	7	D	3
YLR136C	TIS11	0.057	16	H	5
YOR227W	HER1	0.057	20	F	3
YOR233W	KIN4	0.057	20	F	8
YDR185C	UPS3	0.057	23	E	4
YMR116C	ASC1	0.057	34	F	10
YJR055W	HIT1	0.057	50	C	1
YHR010W	RPL27A	0.057	71	A	5
YPL096C-A	ERI1	0.057	73	G	2
YGR094W	VAS1	0.057	D6	D	7
YBR001C	NTH2	0.057	41	H	3
YNL034W	Unnamed	0.056	41	C	2
YIL153W	RRD1	0.056	43	C	4
YAR002W	NUP60	0.056	1	B	4
YAR030C	Unnamed	0.056	1	B	5
YLL015W	BPT1	0.056	1	B	6
YLR044C	PDC1	0.056	2	D	6
YNL323W	LEM3	0.056	5	F	3
YGR189C	CRH1	0.056	14	C	4
YHL035C	VMR1	0.056	14	E	11
YHR104W	GRE3	0.056	15	D	5
YLR165C	PUS5	0.056	17	A	7
YLR367W	RPS22B	0.056	22	A	11
YDR474C	Unnamed	0.056	48	C	10
YER181C	Unnamed	0.056	50	A	7
YIL136W	OM45	0.056	50	C	7
YDR523C	SPS1	0.056	50	D	8
YJL047C-A	Unnamed	0.056	72	G	9
YPL038W-A	Unnamed	0.056	73	G	1
YAL017W	PSK1	0.055	1	B	7
YBR009C	HHF1	0.055	41	H	9
YKL182W	FAS1	0.055	D8	D	2
YDL212W	SHR3	0.055	D4	B	10
YAL036C	RBG1	0.055	1	B	8
YMR183C	SSO2	0.055	4	D	8
YHR179W	OYE2	0.055	15	H	8
YCL008C	STP22	0.055	16	B	5
YOR127W	RGA1	0.055	19	H	3
YOR214C	SPR2	0.055	20	E	5
YML102W	CAC2	0.055	34	C	9
YIL131C	FKH1	0.055	50	C	6
YNL147W	LSM7	0.055	71	D	3
YFR031C	SMC2	0.055	D1	D	4
YIL035C	CKA1	0.054	30	G	7
YPR025C	CCL1	0.054	D12	A	3
YDL075W	RPL31A	0.054	50	D	4
YLR074C	BUD20	0.054	2	F	5
YNL334C	SNO2	0.054	5	E	5
YHR105W	YPT35	0.054	15	D	6
YCL013W	Unnamed	0.054	16	B	10
YGR097W	ASK10	0.054	19	E	2
YOR208W	PTP2	0.054	20	D	12
YBL031W	SHE1	0.054	27	B	10
YGL054C	ERV14	0.054	28	B	7
YFR001W	LOC1	0.054	31	F	6
YNL022C	RCM1	0.054	41	B	4
YNL066W	SUN4	0.054	43	F	4
YHR021C	RPS27B	0.054	71	A	6
YPL119C-A	Unnamed	0.054	73	G	3
YPL076W	GPI2	0.054	D2	F	4
YOL052C-A	DDR2	0.054	73	F	1
YPR048W	TAH18	0.054	D12	A	6
YAL016C-B	Unnamed	0.053	72	A	1
YOR135C	IRC14	0.053	19	H	10
YLL009C	COX17	0.053	1	B	9
YML057W	CMP2	0.053	3	C	2
YMR214W	SCJ1	0.053	4	F	7
YDR395W	SXM1	0.053	12	B	2
YHR039C	MSC7	0.053	15	A	6
YHR142W	CHS7	0.053	15	F	11
YLR164W	SHH4	0.053	17	A	6
YKL187C	FAT3	0.053	19	A	3
YGR061C	ADE6	0.053	19	C	5
YOR099W	KTR1	0.053	19	F	5
YOR286W	RDL2	0.053	20	H	12
YCL035C	GRX1	0.053	45	B	11
YCR075W-A	EGO2	0.053	72	C	2
YDL159W-A	Unnamed	0.053	72	C	4
YOR336W	KRE5	0.053	D11	E	4
YNL224C	SQS1	0.052	28	F	4
YJR122W	IBA57	0.052	38	B	1
YCL034W	LSB5	0.052	16	C	11
YCR010C	ADY2	0.052	16	F	7
YGR052W	FMP48	0.052	19	B	10
YOR238W	Unnamed	0.052	20	F	12
YIL037C	PRM2	0.052	30	G	9
YNR048W	Unnamed	0.052	41	G	1
YBR288C	APM3	0.052	44	H	11
YCR075C	ERS1	0.052	45	B	5
YCR089W	FIG2	0.052	45	B	9
YIL056W	VHR1	0.052	50	C	10
YCL026C-B	HBN1	0.052	73	A	5
YMR043W	MCM1	0.052	D2	C	2
YKL082C	RRP14	0.052	D8	B	8
YOR121C	Unnamed	0.051	19	G	9
YBR196C-A	Unnamed	0.051	72	B	5
YHR110W	ERP5	0.051	15	D	10
YGL234W	ADE5	0.051	24	C	6
YIL015C-A	Unnamed	0.051	31	B	6
YDL185W	VMA1	0.051	70	G	4
YLR112W	Unnamed	0.051	2	H	9
YNL283C	WSC2	0.051	5	H	8
YOR026W	BUB3	0.051	6	D	7
YOR311C	DGK1	0.051	7	C	3
YOR312C	RPL20B	0.051	7	C	4
YOR324C	FRT1	0.051	7	D	2
YOR380W	RDR1	0.051	7	G	2
YBR209W	Unnamed	0.051	10	D	1
YGR192C	TDH3	0.051	14	C	5
YGR203W	YCH1	0.051	14	D	1
YHR167W	THP2	0.051	15	H	4
YCR005C	CIT2	0.051	16	F	2
YGR031W	IMO32	0.051	19	A	7
YGR041W	BUD9	0.051	19	B	2
YOR154W	SLP1	0.051	20	A	9
YOR164C	GET4	0.051	20	B	3
YGL053W	PRM8	0.051	28	B	6
YOL117W	RRI2	0.051	33	B	9
YPR101W	SNT309	0.051	35	E	1
YNL087W	TCB2	0.051	43	G	7
YDR513W	GRX2	0.051	48	F	4
YER177W	BMH1	0.051	50	A	3
YJL077W-B	Unnamed	0.051	72	G	11
YER007W	PAC2	0.051	73	A	6
YMR161W	HLJ1	0.05	4	C	2
YMR206W	Unnamed	0.05	4	F	4
YNL273W	TOF1	0.05	6	A	3
YOR368W	RAD17	0.05	7	F	7
YOR220W	RCN2	0.05	20	E	9
YGL003C	CDH1	0.05	27	G	4
YDL089W	NUR1	0.05	48	A	2
YPR016C	TIF6	0.05	D12	A	2
YIL055C	Unnamed	0.05	31	B	12
YOL164W	BDS1	0.05	74	G	11
YAR019C	CDC15	0.05	D2	H	3
YGL216W	KIP3	0.05	73	B	9
YAL048C	GEM1	0.05	1	B	10
YAL008W	FUN14	0.05	1	B	11
YMR232W	FUS2	0.05	4	G	8
YMR274C	RCE1	0.05	5	B	8
YNL276C	Unnamed	0.05	6	A	1
YOR028C	CIN5	0.05	6	D	9
YDR432W	NPL3	0.05	12	D	3
YHR103W	SBE22	0.05	15	D	4
YCL044C	MGR1	0.05	16	D	5
YPR151C	SUE1	0.05	18	G	1
YKL185W	ASH1	0.05	19	A	2
YDR225W	HTA1	0.05	23	G	8
YBL024W	NCL1	0.05	27	B	6
YIR017C	MET28	0.05	32	B	2
YJL124C	LSM1	0.05	35	E	4
YCR069W	CPR4	0.05	45	B	3
YDR448W	ADA2	0.05	48	B	4
YKR063C	LAS1	0.05	D8	E	4
YGL050W	TYW3	0.05	28	B	4
YNL029C	KTR5	0.049	41	B	10
YDR417C	Unnamed	0.049	71	B	1
YGL057C	GEP7	0.049	28	B	9
YJL140W	RPB4	0.049	71	C	4
YAL046C	BOL3	0.049	1	B	12
YAR014C	BUD14	0.049	1	C	1
YLR058C	SHM2	0.049	2	E	4
YOR308C	SNU66	0.049	7	C	2
YHR126C	ANS1	0.049	15	E	11
YJL171C	TOH1	0.049	21	D	4
YIR021W	MRS1	0.049	32	B	7
YNL027W	CRZ1	0.049	41	B	8
YCR088W	ABP1	0.049	45	B	8
YDR071C	PAA1	0.049	45	B	12
YNR052C	POP2	0.049	46	E	4
YGR162W	TIF4631	0.049	71	C	7
YGR272C	Unnamed	0.049	71	C	8
YLR132C	YLR132C	0.049	D8	H	8
YHR005C-A	MRS11	0.049	D12	D	7
YML012W	ERV25	0.048	3	E	8
YOR133W	EFT1	0.048	19	H	8
YOR285W	RDL1	0.048	20	H	11
YIL156W	UBP7	0.048	43	C	7
YER179W	DMC1	0.048	50	A	5
YJR034W	PET191	0.048	50	B	10
YJL200C	ACO2	0.048	44	E	3
YNL221C	POP1	0.048	D2	D	4
YGL192W	IME4	0.048	73	B	8
YNL295W	MRX6	0.048	5	G	10
YLR193C	UPS1	0.048	17	C	7
YOR138C	RUP1	0.048	20	A	1
YOR162C	YRR1	0.048	20	B	1
YGL218W	Unnamed	0.048	24	B	4
YNL154C	YCK2	0.048	29	B	7
YKR043C	SHB17	0.048	29	F	3
YMR125W	STO1	0.048	34	G	5
YPR074C	TKL1	0.048	35	C	7
YNL020C	ARK1	0.048	41	B	2
YNL023C	FAP1	0.048	41	B	5
YER167W	BCK2	0.048	49	H	8
YLR148W	PEP3	0.048	71	B	4
YDR169C	STB3	0.047	23	D	5
YDR453C	TSA2	0.047	48	B	8
YMR182C	RGM1	0.047	4	D	7
YOR136W	IDH2	0.047	19	H	11
YIL010W	DOT5	0.047	31	B	5
YHR064C	SSZ1	0.047	33	E	11
YGL125W	MET13	0.047	48	H	10
YNL272C	SEC2	0.047	D10	E	2
YOL148C	SPT20	0.047	50	G	11
YLR015W	BRE2	0.047	2	C	4
YLR068W	FYV7	0.047	2	E	12
YEL046C	GLY1	0.047	12	G	5
YHL012W	Unnamed	0.047	14	G	6
YGR036C	CAX4	0.047	19	A	11
YGR066C	Unnamed	0.047	19	C	8
YGL222C	EDC1	0.047	24	B	7
YKR044W	UIP5	0.047	29	F	4
YDL181W	INH1	0.047	40	G	10
YGL161C	YIP5	0.047	49	C	2
YER132C	PMD1	0.047	49	F	7
YCR107W	AAD3	0.047	50	F	2
YPL152W-A	Unnamed	0.047	73	G	4
YOR254C	SEC63	0.047	D11	C	12
YDR207C	UME6	0.046	23	F	6
YIL029C	Unnamed	0.046	30	G	4
YDR494W	RSM28	0.046	48	E	1
YJR039W	Unnamed	0.046	50	B	11
YLR115W	CFT2	0.046	D8	H	4
YPR033C	HTS1	0.046	D12	A	4
YHR125W	Unnamed	0.046	15	E	10
YOR221C	MCT1	0.046	20	E	10
YGL058W	RAD6	0.046	28	B	10
YNL159C	ASI2	0.046	29	B	3
YIL147C	SLN1	0.046	D7	C	3
YLR127C	APC2	0.046	D8	H	6
YNL113W	RPC19	0.046	D10	B	4
YCL007C	Unnamed	0.046	71	B	3
YPL063W	TIM50	0.046	D11	F	4
YML001W	YPT7	0.046	3	F	6
YEL053C	MAK10	0.046	12	G	12
YER041W	YEN1	0.046	13	C	4
YGR181W	TIM13	0.046	14	B	11
YKL009W	MRT4	0.046	17	F	2
YOR195W	SLK19	0.046	20	D	3
YOR234C	RPL33B	0.046	20	F	9
YJL157C	FAR1	0.046	21	E	4
YLR320W	MMS22	0.046	23	B	9
YDR162C	NBP2	0.046	23	D	2
YGL212W	VAM7	0.046	24	A	10
YGL049C	TIF4632	0.046	28	B	3
YNL156C	NSG2	0.046	29	B	5
YKR049C	FMP46	0.046	29	F	8
YFL025C	BST1	0.046	31	D	5
YOL111C	MDY2	0.046	33	B	3
YJR073C	OPI3	0.046	36	E	6
YJR105W	ADO1	0.046	36	F	4
YDL082W	RPL13A	0.046	47	H	9
YER016W	BIM1	0.046	50	E	4
YAL039C	CYC3	0.045	1	C	2
YOR125C	CAT5	0.045	19	G	12
YBL016W	FUS3	0.045	27	B	1
YGL019W	CKB1	0.045	27	H	5
YNL135C	FPR1	0.045	42	F	4
YJR112W-A	Unnamed	0.045	74	D	8
YLL037W	Unnamed	0.045	D8	F	3
YAL018C	LDS1	0.045	1	C	3
YOR084W	LPX1	0.045	6	H	9
YOR315W	SFG1	0.045	7	C	7
YHR124W	NDT80	0.045	15	E	9
YGR042W	MTE1	0.045	19	B	3
YGR044C	RME1	0.045	19	B	5
YGR051C	Unnamed	0.045	19	B	9
YLR372W	ELO3	0.045	22	B	2
YDR148C	KGD2	0.045	23	C	1
YGL226C-A	OST5	0.045	24	B	9
YGL060W	YBP2	0.045	28	B	12
YKL198C	PTK1	0.045	29	B	11
YOL118C	Unnamed	0.045	33	B	10
YOR364W	Unnamed	0.045	50	D	12
YLR078C	BOS1	0.045	D8	G	8
YLL016W	SDC25	0.044	1	C	4
YOR022C	DDL1	0.044	6	D	3
YOR297C	TIM18	0.044	7	B	4
YOR247W	SRL1	0.044	20	G	8
YBL021C	HAP3	0.044	27	B	4
YBL086C	Unnamed	0.044	27	F	7
YMR107W	SPG4	0.044	34	F	4
YAR035C-A	Unnamed	0.044	72	A	4
YDR435C	PPM1	0.044	12	D	5
YNL190W	Unnamed	0.044	28	H	8
YKL197C	PEX1	0.044	29	B	10
YJL010C	YJL010C	0.044	D7	D	4
YKR004C-A	Unnamed	0.044	73	B	12
YAL040C	CLN3	0.044	1	C	5
YAL034C	FUN19	0.044	1	C	6
YAR020C	PAU7	0.044	1	C	7
YGR027C	RPS25A	0.044	19	A	6
YGR054W	Unnamed	0.044	19	B	11
YGR079W	Unnamed	0.044	19	D	6
YOR166C	SWT1	0.044	20	B	5
YOR189W	IES4	0.044	20	C	10
YJL199C	MBB1	0.044	21	B	6
YJL197W	UBP12	0.044	21	B	8
YJL193W	Unnamed	0.044	21	B	11
YBL028C	Unnamed	0.044	27	B	8
YKR047W	Unnamed	0.044	29	F	6
YNL024C	EFM6	0.044	41	B	6
YBR006W	UGA2	0.044	41	H	6
YBR031W	RPL4A	0.044	42	B	4
YGR086C	PIL1	0.044	44	B	9
YBR082C	UBC4	0.044	46	F	11
YNL302C	RPS19B	0.043	5	G	4
YOR069W	VPS5	0.043	6	G	8
YHL021C	AIM17	0.043	14	F	11
YJL161W	FMP33	0.043	21	E	1
YOL113W	SKM1	0.043	33	B	5
YOR298C-A	MBF1	0.043	74	H	5
YGL215W	CLG1	0.043	24	B	1
YIL042C	PKP1	0.043	31	B	8
YFL014W	HSP12	0.043	46	B	8
YJL061W	NUP82	0.043	D7	E	4
YCR063W	BUD31	0.043	70	E	11
YAL044C	GCV3	0.043	1	C	8
YLL043W	FPS1	0.043	2	A	5
YNL269W	BSC4	0.043	6	A	7
YOL024W	Unnamed	0.043	8	A	4
YDR382W	RPP2B	0.043	12	A	2
YLR170C	APS1	0.043	17	A	10
YKL067W	YNK1	0.043	18	A	5
YGR068C	ART5	0.043	19	C	10
YGR109C	CLB6	0.043	19	E	10
YJL189W	RPL39	0.043	21	C	3
YNL231C	PDR16	0.043	28	E	10
YBR067C	TIP1	0.043	42	D	11
YOR179C	SYC1	0.043	46	B	4
YER103W	SSA4	0.043	49	D	8
YIL085C	KTR7	0.043	50	C	11
YDR379C-A	SDH6	0.043	72	D	4
YIR021W-A	Unnamed	0.043	72	G	7
YKL144C	RPC25	0.043	D8	C	8
YLR082C	SRL2	0.042	2	F	10
YCL009C	ILV6	0.042	16	B	6
YCR015C	CTO1	0.042	16	F	10
YDR289C	RTT103	0.042	30	C	1
YOL095C	HMI1	0.042	33	A	1
YOL124C	TRM11	0.042	33	C	2
YOL126C	MDH2	0.042	33	C	3
YCR083W	TRX3	0.042	45	B	6
YGL149W	Unnamed	0.042	49	B	4
YPR122W	AXL1	0.042	25	F	3
YHR159W	TDA11	0.042	15	G	11
YCL030C	HIS4	0.042	16	C	8
YOR183W	FYV12	0.042	20	C	4
YOR253W	NAT5	0.042	20	G	12
YOR280C	FSH3	0.042	20	H	8
YBL029W	Unnamed	0.042	27	B	9
YGL056C	SDS23	0.042	28	B	8
YOL112W	MSB4	0.042	33	B	4
YBR032W	Unnamed	0.042	42	B	5
YBR036C	CSG2	0.042	42	B	8
YIL058W	Unnamed	0.042	45	F	8
YBR137W	Unnamed	0.042	47	A	9
YER118C	SHO1	0.042	49	E	8
YDR242W	AMD2	0.042	50	F	3
YGL029W	CGR1	0.042	71	B	12
YKL049C	CSE4	0.042	D8	B	4
YBR010W	HHT1	0.042	41	H	10
YMR304W	UBP15	0.041	5	D	7
YDR408C	ADE8	0.041	12	B	10
YHR138C	Unnamed	0.041	15	F	8
YGL023C	PIB2	0.041	27	H	7
YOL131W	Unnamed	0.041	33	C	6
YKR099W	BAS1	0.041	36	H	6
YBR042C	CST26	0.041	42	B	12
YOR386W	PHR1	0.041	7	G	8
YIL047C	SYG1	0.041	31	B	9
YBL041W	PRE7	0.041	D3	A	1
YNL039W	BDP1	0.041	D10	A	8
YGR167W	CLC1	0.041	71	B	2
YDR202C	RAV2	0.041	44	A	8
YLL058W	Unnamed	0.041	2	B	4
YML053C	Unnamed	0.041	3	C	7
YMR224C	MRE11	0.041	4	G	2
YOR011W	AUS1	0.041	6	C	5
YDR389W	SAC7	0.041	12	A	9
YHL041W	Unnamed	0.041	14	E	6
YCL051W	LRE1	0.041	16	D	12
YCL056C	PEX34	0.041	16	E	2
YGR105W	VMA21	0.041	19	E	7
YOR188W	MSB1	0.041	20	C	9
YJL165C	HAL5	0.041	21	D	9
YLR410W	VIP1	0.041	22	D	4
YNL218W	MGS1	0.041	28	F	7
YKR057W	RPS21A	0.041	29	G	3
YOL132W	GAS4	0.041	33	C	7
YER077C	MRX1	0.041	33	D	4
YNL078W	NIS1	0.041	43	G	1
YLR406C	RPL31B	0.041	45	D	3
YML115C	VAN1	0.041	46	D	12
YML010W-A	Unnamed	0.041	50	D	10
YNL069C	RPL16B	0.041	71	D	2
YHL015W-A	Unnamed	0.041	72	F	8
YLR430W	SEN1	0.041	D9	D	4
YAL010C	MDM10	0.04	1	C	9
YLR043C	TRX1	0.04	2	D	5
YOR035C	SHE4	0.04	6	E	4
YOR054C	VHS3	0.04	6	F	9
YPL236C	ENV7	0.04	8	H	4
YOR111W	Unnamed	0.04	19	G	2
YOR126C	IAH1	0.04	19	H	1
YOR202W	HIS3	0.04	20	D	10
YJL188C	BUD19	0.04	21	C	4
YGL004C	RPN14	0.04	27	G	5
YOL121C	RPS19A	0.04	33	B	12
YDR424C	DYN2	0.04	33	D	1
YJR113C	RSM7	0.04	38	A	6
YNL046W	Unnamed	0.04	41	C	10
YNL140C	Unnamed	0.04	45	G	10
YDR446W	ECM11	0.04	48	B	2
YDR503C	LPP1	0.04	48	E	7
YDR519W	FPR2	0.04	48	F	9
YOR316C-A	Unnamed	0.04	73	F	11
YLR002C	NOC3	0.04	D8	F	5
YMR198W	CIK1	0.04	4	E	10
YEL030W	ECM10	0.04	12	F	5
YOR114W	Unnamed	0.04	19	G	5
YGL221C	NIF3	0.04	24	B	6
YPL090C	RPS6A	0.04	24	G	5
YNL183C	NPR1	0.04	28	H	11
YNL157W	IGO1	0.04	29	B	4
YKL199C	Unnamed	0.04	29	B	12
YER180C	ISC10	0.04	50	A	6
YHR196W	UTP9	0.04	D7	A	5
YKL186C	MTR2	0.04	D8	D	3
YNL031C	HHT2	0.04	41	B	12
YPL215W	CBP3	0.04	9	A	6
YDR433W	Unnamed	0.04	12	D	4
YHR081W	LRP1	0.04	15	C	4
YHR134W	WSS1	0.04	15	F	4
YHR150W	PEX28	0.04	15	G	2
YGR058W	PEF1	0.04	19	C	3
YGR101W	PCP1	0.04	19	E	4
YOR104W	PIN2	0.04	19	F	8
YOR115C	TRS33	0.04	19	G	6
YOR120W	GCY1	0.04	19	G	8
YOR124C	UBP2	0.04	19	G	11
YJL196C	ELO1	0.04	21	B	10
YBL036C	Unnamed	0.04	27	B	12
YKR051W	Unnamed	0.04	29	F	10
YIL072W	HOP1	0.04	30	H	11
YFR009W	GCN20	0.04	31	F	10
YOL115W	PAP2	0.04	33	B	7
YNL037C	IDH1	0.04	41	C	4
YNR004W	SWM2	0.04	41	D	3
YGL146C	RRT6	0.04	49	B	1
YGL157W	ARI1	0.04	49	B	10
YNL292W	PUS4	0.04	71	D	9
YEL032W	MCM3	0.04	D5	D	1
YKL141W	SDH3	0.04	D8	C	7
YKR022C	YKR022C	0.04	D8	D	12
YKR038C	KAE1	0.04	D8	E	2
YLR033W	RSC58	0.04	D8	G	1
YNL265C	IST1	0.039	6	A	10
YOL014W	Unnamed	0.039	7	H	9
YGR199W	PMT6	0.039	14	C	10
YHR034C	PIH1	0.039	15	A	2
YHR050W	SMF2	0.039	15	B	2
YJL176C	SWI3	0.039	21	D	2
YJL172W	CPS1	0.039	21	D	3
YGL217C	Unnamed	0.039	24	B	3
YNL187W	SWT21	0.039	28	H	9
YDL130W	RPP1B	0.039	40	D	12
YCR062W	Unnamed	0.039	45	B	1
YER016W	BIM1	0.039	73	A	7
YHR075C	PPE1	0.039	15	B	10
YKL191W	DPH2	0.039	29	B	9
YIL009W	FAA3	0.039	31	B	4
YGL173C	XRN1	0.039	49	C	11
YDL143W	CCT4	0.039	D4	A	4
YGL092W	NUP145	0.039	D5	H	12
YMR314W	PRE5	0.039	D10	A	4
YNL263C	YIF1	0.039	D10	D	12
YGR180C	RNR4	0.039	73	B	10
YAR015W	ADE1	0.039	1	C	10
YAR042W	SWH1	0.039	1	C	11
YLL029W	FRA1	0.039	1	C	12
YEL010W	Unnamed	0.039	12	E	3
YGR160W	Unnamed	0.039	14	A	5
YHL017W	Unnamed	0.039	14	G	2
YKL044W	MMO1	0.039	17	G	11
YKL084W	HOT13	0.039	18	B	8
YKL158W	Unnamed	0.039	18	G	4
YOR132W	VPS17	0.039	19	H	7
YOR187W	TUF1	0.039	20	C	8
YER091C-A	Unnamed	0.039	26	D	11
YGL024W	Unnamed	0.039	27	H	8
YGL027C	CWH41	0.039	27	H	11
YNL155W	CUZ1	0.039	29	B	6
YIL008W	URM1	0.039	31	B	3
YFL051C	Unnamed	0.039	31	E	12
YFL054C	AQY3	0.039	31	F	3
YGR285C	ZUO1	0.039	32	A	5
YGR134W	CAF130	0.039	33	E	3
YBR041W	FAT1	0.039	42	B	11
YLR192C	HCR1	0.039	45	C	5
YBR156C	SLI15	0.039	47	B	8
YGL175C	SAE2	0.039	49	D	1
YPL189C-A	COA2	0.039	73	G	5
YHR070W	TRM5	0.039	D6	H	1
YJL054W	TIM54	0.039	D7	E	3
YKL189W	HYM1	0.039	D8	D	4
YKR068C	BET3	0.039	D8	E	5
YKR081C	RPF2	0.039	D8	E	8
YLR049C	Unnamed	0.038	2	D	10
YKL076C	PSY1	0.038	18	B	2
YKL086W	SRX1	0.038	18	B	10
YKL098W	MTC2	0.038	18	C	7
YOR213C	SAS5	0.038	20	E	4
YOR246C	ENV9	0.038	20	G	7
YOR255W	OSW1	0.038	20	H	1
YOR284W	HUA2	0.038	20	H	10
YJL198W	PHO90	0.038	21	B	7
YGL226W	MTC3	0.038	24	B	10
YFR053C	HXK1	0.038	26	F	7
YDL118W	Unnamed	0.038	40	D	1
YBL104C	SEA4	0.038	41	G	11
YBR030W	RKM3	0.038	42	B	3
YDL085C-A	Unnamed	0.038	72	C	3
YMR143W	RPS16A	0.038	74	F	7
YKL112W	ABF1	0.038	D8	C	5
YLR105C	SEN2	0.038	D8	H	2
YMR301C	ATM1	0.038	D10	A	1
YNR017W	MAS6	0.038	D10	F	2
YLR013W	GAT3	0.038	2	C	2
YGR055W	MUP1	0.038	19	B	12
YAL031C	GIP4	0.038	1	D	1
YLL012W	YEH1	0.038	1	D	2
YLR059C	REX2	0.038	2	E	5
YLR061W	RPL22A	0.038	2	E	6
YMR205C	PFK2	0.038	4	F	3
YNL338W	Unnamed	0.038	5	E	2
YER030W	CHZ1	0.038	13	B	8
YKL150W	MCR1	0.038	18	F	11
YOR192C	THI72	0.038	20	D	1
YPL070W	MUK1	0.038	24	H	9
YFR035C	Unnamed	0.038	26	E	7
YBL022C	PIM1	0.038	27	B	5
YBL087C	RPL23A	0.038	27	F	8
YGL059W	PKP2	0.038	28	B	11
YNL235C	Unnamed	0.038	28	E	7
YFL028C	CAF16	0.038	31	D	8
YFL055W	AGP3	0.038	31	F	4
YKR082W	NUP133	0.038	32	E	3
YOL116W	MSN1	0.038	33	B	8
YOL137W	BSC6	0.038	33	C	10
YNL044W	YIP3	0.038	41	C	8
YBR050C	REG2	0.038	42	C	7
YNL139C	THO2	0.038	42	F	2
YLR246W	ERF2	0.038	45	C	7
YLR382C	NAM2	0.038	45	D	1
YFL042C	LAM5	0.038	46	B	10
YDR452W	PPN1	0.038	48	B	7
YBR296C-A	Unnamed	0.038	72	B	10
YKR025W	RPC37	0.038	D8	E	1
YLL035W	GRC3	0.038	D8	F	1
YPR056W	TFB4	0.038	D12	A	8
YNL270C	ALP1	0.037	6	A	5
YOR374W	ALD4	0.037	7	F	9
YER048C	CAJ1	0.037	13	C	10
YKL167C	MRP49	0.037	18	G	12
YOR172W	YRM1	0.037	20	B	10
YOR197W	MCA1	0.037	20	D	5
YOR211C	MGM1	0.037	20	E	2
YNL212W	VID27	0.037	28	F	12
YFR014C	CMK1	0.037	31	G	1
YOL099C	Unnamed	0.037	33	A	4
YLL059C	Unnamed	0.037	33	F	10
YBR026C	ETR1	0.037	42	A	12
YBR027C	Unnamed	0.037	42	B	1
YBR048W	RPS11B	0.037	42	C	6
YBR068C	BAP2	0.037	42	D	12
YML038C	YMD8	0.037	45	D	7
YJR055W	HIT1	0.037	45	G	4
YDR475C	JIP4	0.037	48	C	11
YGL176C	Unnamed	0.037	49	D	2
YER123W	YCK3	0.037	49	F	1
YOR384W	FRE5	0.037	7	G	6
YGL046W	Unnamed	0.037	28	B	2
YBL092W	RPL32	0.037	D3	A	8
YMR295C	Unnamed	0.037	5	D	1
YOR346W	REV1	0.037	7	E	2
YER004W	FMP52	0.037	13	A	7
YER024W	YAT2	0.037	13	B	7
YER081W	SER3	0.037	13	F	5
YGR168C	Unnamed	0.037	14	A	12
YHR086W	NAM8	0.037	15	C	6
YOR230W	WTM1	0.037	20	F	6
YJL144W	Unnamed	0.037	21	F	4
YGL026C	TRP5	0.037	27	H	10
YOL114C	PTH4	0.037	33	B	6
YNL054W	VAC7	0.037	42	H	4
YLR370C	ARC18	0.037	45	C	12
YPL183C	RTT10	0.037	45	F	1
YER176W	ECM32	0.037	50	A	2
YER070W	RNR1	0.037	71	B	7
YCL021W-A	Unnamed	0.037	73	A	4
YKL052C	ASK1	0.037	D8	B	5
YLR005W	SSL1	0.037	D8	F	6
YML024W	RPS17A	0.036	3	D	11
YOR081C	TGL5	0.036	6	H	6
YOR375C	GDH1	0.036	7	F	10
YHR114W	BZZ1	0.036	15	E	2
YKL043W	PHD1	0.036	17	G	10
YOR186W	Unnamed	0.036	20	C	7
YJL170C	ASG7	0.036	21	D	5
YLR407W	Unnamed	0.036	22	D	2
YFR054C	Unnamed	0.036	26	F	8
YBL032W	HEK2	0.036	27	B	11
YKR048C	NAP1	0.036	29	F	7
YFR016C	Unnamed	0.036	31	G	3
YBR066C	NRG2	0.036	42	D	10
YIL139C	REV7	0.036	43	B	8
YKL201C	MNN4	0.036	44	E	10
YKR041W	Unnamed	0.036	44	G	1
YNL096C	RPS7B	0.036	46	B	3
YFL013W-A	Unnamed	0.036	46	B	7
YGL151W	NUT1	0.036	49	B	5
YBR221W-A	Unnamed	0.036	72	B	8
YIL150C	MCM10	0.036	D7	C	4
YOL144W	NOP8	0.036	D10	H	5
YGL224C	SDT1	0.036	24	B	8
YIL087C	AIM19	0.036	31	A	6
YHR091C	MSR1	0.036	73	B	11
YJL015C	Unnamed	0.036	D7	D	6
YNL088W	TOP2	0.036	D10	A	11
YPR134W	MSS18	0.036	25	G	2
YNR026C	SEC12	0.036	D10	F	3
YLR063W	BMT6	0.036	2	E	8
YMR246W	FAA4	0.036	4	H	8
YOR085W	OST3	0.036	6	H	10
YHR155W	LAM1	0.036	15	G	7
YKL096W	CWP1	0.036	18	C	5
YGR111W	Unnamed	0.036	19	E	11
YNL239W	LAP3	0.036	28	E	3
YDR334W	SWR1	0.036	30	E	8
YER064C	VHR2	0.036	33	D	3
YLL007C	LMO1	0.036	36	D	8
YBR051W	Unnamed	0.036	42	C	8
YBR076W	ECM8	0.036	42	E	7
YNL128W	TEP1	0.036	42	F	8
YNL063W	MTQ1	0.036	42	G	12
YIL105C	SLM1	0.036	42	H	9
YNL107W	YAF9	0.036	43	H	7
YCR073C	SSK22	0.036	45	B	4
YBR106W	PHO88	0.036	46	H	1
YDL057W	Unnamed	0.036	47	G	2
YDR462W	MRPL28	0.036	48	C	2
YGL105W	ARC1	0.036	48	G	10
YGL163C	RAD54	0.036	49	C	4
YBR111W-A	SUS1	0.036	72	B	3
YBR182C-A	Unnamed	0.036	72	B	4
YGR146C-A	Unnamed	0.036	72	F	2
YGL184C	STR3	0.036	73	B	4
YLR363W-A	Unnamed	0.036	73	C	10
YMR242W-A	Unnamed	0.036	73	D	11
YJL018W	Unnamed	0.036	D7	D	7
YLR117C	CLF1	0.036	D8	H	5
YMR308C	PSE1	0.036	D10	A	2
YNL002C	RLP7	0.036	D10	A	5
YOR353C	SOG2	0.036	D11	E	6
YOR376W-A	Unnamed	0.036	73	F	12
YMR261C	TPS3	0.035	5	A	10
YOR015W	Unnamed	0.035	6	C	9
YOL009C	MDM12	0.035	7	H	5
YGR182C	Unnamed	0.035	14	B	12
YHR189W	PTH1	0.035	15	H	12
YLR168C	UPS2	0.035	17	A	8
YLR178C	TFS1	0.035	17	B	6
YKL143W	LTV1	0.035	18	F	6
YOR279C	RFM1	0.035	20	H	7
YBL094C	Unnamed	0.035	27	G	2
YKR007W	MEH1	0.035	29	D	7
YDR297W	SUR2	0.035	30	C	8
YBR169C	SSE2	0.035	44	H	4
YDR467C	Unnamed	0.035	48	C	6
YDR488C	PAC11	0.035	48	D	8
YER109C	FLO8	0.035	49	D	11
YDR500C	RPL37B	0.035	71	C	9
YER068W	MOT2	0.035	13	E	6
YHR093W	AHT1	0.035	15	C	10
YNL238W	KEX2	0.035	28	E	4
YKR017C	HEL1	0.035	29	E	3
YBR090C	Unnamed	0.035	44	G	8
YJL012C	VTC4	0.035	74	C	8
YKL080W	VMA5	0.035	18	B	5
YNL251C	NRD1	0.035	D2	D	5
YLR021W	IRC25	0.035	2	C	10
YLR079W	SIC1	0.035	2	F	7
YOR301W	RAX1	0.035	7	B	7
YGR163W	GTR2	0.035	14	A	7
YGR062C	COX18	0.035	19	C	6
YOR222W	ODC2	0.035	20	E	11
YJL186W	MNN5	0.035	21	C	6
YLR398C	SKI2	0.035	22	C	8
YLR234W	TOP3	0.035	22	E	5
YFR047C	BNA6	0.035	26	F	4
YBL005W	PDR3	0.035	27	A	3
YNL234W	Unnamed	0.035	28	E	8
YNL223W	ATG4	0.035	28	F	5
YDR305C	HNT2	0.035	30	C	11
YFR022W	ROG3	0.035	31	G	8
YCR020W-B	HTL1	0.035	39	D	4
YNR001C	CIT1	0.035	41	D	1
YMR322C	SNO4	0.035	45	G	8
YER173W	RAD24	0.035	49	H	11
YBR058C-A	TSC3	0.035	72	A	12
YKL033W	FMP47	0.035	D8	A	12
YLR103C	CDC45	0.035	D8	H	1
YNL112W	DBP2	0.035	D10	B	3
YAL043C-a	Unnamed	0.034	1	D	3
YLR046C	Unnamed	0.034	2	D	7
YNL336W	COS1	0.034	5	E	3
YNL255C	GIS2	0.034	6	B	2
YOR348C	PUT4	0.034	7	E	4
YOL008W	COQ10	0.034	7	H	4
YDR431W	Unnamed	0.034	12	D	2
YGR154C	GTO1	0.034	14	A	2
YCL047C	POF1	0.034	16	D	8
YLR169W	Unnamed	0.034	17	A	9
YKL079W	SMY1	0.034	18	B	4
YKL106W	AAT1	0.034	18	D	1
YKL151C	Unnamed	0.034	18	F	12
YOR193W	PEX27	0.034	20	D	2
YJL134W	LCB3	0.034	21	F	10
YJL132W	Unnamed	0.034	21	F	12
YLR312C	ATG39	0.034	23	B	3
YDR198C	RKM2	0.034	23	E	12
YBL061C	SKT5	0.034	27	D	11
YFR010W	UBP6	0.034	31	F	11
YOL106W	Unnamed	0.034	33	A	10
YOL110W	SHR5	0.034	33	B	2
YHR032W	ERC1	0.034	33	E	9
YJR070C	LIA1	0.034	37	G	10
YBR144C	Unnamed	0.034	47	B	1
YGL158W	RCK1	0.034	49	B	11
YER106W	MAM1	0.034	49	D	9
YMR272W-B	Unnamed	0.034	73	E	1
YGR112W	SHY1	0.034	19	E	12
YBL057C	PTH2	0.034	27	D	7
YOR096W	RPS7A	0.034	34	B	2
YBR189W	RPS9B	0.034	44	A	2
YFL001W	DEG1	0.034	50	G	1
YJL011C	RPC17	0.034	D7	D	5
YKL108W	SLD2	0.034	D8	C	3
YAL028W	FRT2	0.034	1	D	4
YAR043C	Unnamed	0.034	1	D	5
YNL299W	TRF5	0.034	5	G	6
YOR012W	Unnamed	0.034	6	C	6
YGR207C	CIR1	0.034	14	D	4
YHR076W	PTC7	0.034	15	B	11
YOR144C	ELG1	0.034	20	A	6
YOR191W	ULS1	0.034	20	C	12
YLR311C	Unnamed	0.034	23	B	2
YGL209W	MIG2	0.034	24	A	7
YGR017W	Unnamed	0.034	24	F	7
YPL158C	AIM44	0.034	27	G	1
YGL083W	SCY1	0.034	28	D	4
YNL219C	ALG9	0.034	28	F	6
YNL217W	Unnamed	0.034	28	F	8
YFL034W	MIL1	0.034	31	D	12
YFR015C	GSY1	0.034	31	G	2
YNL141W	AAH1	0.034	42	F	1
YNL093W	YPT53	0.034	43	G	10
YCR028C-A	RIM1	0.034	45	A	4
YML076C	WAR1	0.034	45	E	1
YOR298C-A	MBF1	0.034	45	E	11
YLR442C	SIR3	0.034	46	D	8
YBR147W	RTC2	0.034	47	B	4
YDL076C	RXT3	0.034	47	H	3
YDR465C	RMT2	0.034	48	C	4
YGL115W	SNF4	0.034	48	H	5
YGL153W	PEX14	0.034	49	B	7
YGL177W	Unnamed	0.034	49	D	3
YDL067C	COX9	0.034	50	D	2
YDR326C	YSP2	0.034	50	F	4
YAR007C	RFA1	0.034	D2	H	1
YLR107W	REX3	0.033	2	H	5
YMR244W	Unnamed	0.033	4	H	5
YMR306C-A	Unnamed	0.033	5	D	10
YOR033C	EXO1	0.033	6	E	2
YOR328W	PDR10	0.033	7	D	4
YHL016C	DUR3	0.033	14	G	3
YKL075C	Unnamed	0.033	18	B	1
YGR049W	SCM4	0.033	19	B	8
YOR137C	SIA1	0.033	19	H	12
YOR209C	NPT1	0.033	20	E	1
YJL190C	RPS22A	0.033	21	C	2
YJL142C	IRC9	0.033	21	F	5
YLR356W	ATG33	0.033	22	A	3
YDR266C	HEL2	0.033	30	A	7
YFL041W	FET5	0.033	31	E	4
YER097W	Unnamed	0.033	33	E	1
YHR016C	YSC84	0.033	33	E	7
YML095C	RAD10	0.033	34	B	12
YJL127C	SPT10	0.033	35	E	2
YIR030C	DCG1	0.033	45	F	11
YDL080C	THI3	0.033	47	H	7
YGL170C	SPO74	0.033	49	C	10
YDR182W-A	Unnamed	0.033	72	C	11
YLL028W	TPO1	0.033	1	D	6
YHR183W	GND1	0.033	15	H	10
YJR139C	HOM6	0.033	38	B	8
YGR050C	Unnamed	0.033	44	B	6
YML035C	AMD1	0.033	44	G	4
YJL034W	KAR2	0.033	D7	E	1
YLR066W	SPC3	0.033	D8	G	5
YMR193W	MRPL24	0.033	4	E	5
YMR226C	Unnamed	0.033	4	G	4
YPL262W	FUM1	0.033	8	F	8
YGR157W	CHO2	0.033	14	A	3
YHR097C	Unnamed	0.033	15	D	2
YCL063W	VAC17	0.033	16	E	7
YOR170W	Unnamed	0.033	20	B	7
YJL183W	MNN11	0.033	21	C	8
YLR384C	IKI3	0.033	22	B	11
YDR179W-A	NVJ3	0.033	23	D	12
YGL213C	SKI8	0.033	24	A	11
YGL002W	ERP6	0.033	27	G	3
YGL010W	MPO1	0.033	27	G	9
YNL237W	YTP1	0.033	28	E	5
YNL215W	IES2	0.033	28	F	9
YKR045C	Unnamed	0.033	29	F	5
YKR050W	TRK2	0.033	29	F	9
YKR061W	KTR2	0.033	29	G	7
YIL079C	AIR1	0.033	31	A	3
YIL007C	NAS2	0.033	31	B	2
YFL031W	HAC1	0.033	31	D	10
YLR035C	MLH2	0.033	33	G	3
YOR300W	Unnamed	0.033	38	D	1
YJL206C	Unnamed	0.033	44	E	4
YKL215C	OXP1	0.033	44	F	1
YCR067C	SED4	0.033	45	B	2
YPL189W	GUP2	0.033	45	F	3
YOR267C	HRK1	0.033	45	H	7
YPL036W	PMA2	0.033	46	A	11
YGL164C	YRB30	0.033	49	C	5
YGL179C	TOS3	0.033	49	D	4
YER124C	DSE1	0.033	49	F	2
YER134C	Unnamed	0.033	49	F	8
YGR289C	MAL11	0.033	50	H	7
YLR445W	GMC2	0.033	74	F	4
YBL076C	ILS1	0.033	D3	A	5
YLL006W	MMM1	0.032	1	D	7
YNL249C	MPA43	0.032	6	B	5
YEL028W	Unnamed	0.032	12	F	4
YER054C	GIP2	0.032	13	D	4
YKL113C	RAD27	0.032	18	D	5
YOR248W	Unnamed	0.032	20	G	9
YLR371W	ROM2	0.032	22	B	1
YLR401C	DUS3	0.032	22	C	10
YLR315W	NKP2	0.032	23	B	6
YDR147W	EKI1	0.032	23	B	12
YBL011W	SCT1	0.032	27	A	9
YBL017C	PEP1	0.032	27	B	2
YKR009C	FOX2	0.032	29	D	8
YKR012C	Unnamed	0.032	29	D	10
YFL027C	GYP8	0.032	31	D	7
YMR124W	EPO1	0.032	34	G	4
YPR057W	BRR1	0.032	35	B	5
YCR034W	ELO2	0.032	39	D	12
YNL016W	PUB1	0.032	41	B	1
YNR022C	MRPL50	0.032	41	E	7
YBL106C	SRO77	0.032	41	G	12
YBR064W	Unnamed	0.032	42	D	8
YNL146W	Unnamed	0.032	42	E	9
YNL129W	NRK1	0.032	42	F	7
YIL134W	FLX1	0.032	43	B	4
YML086C	ALO1	0.032	45	E	2
YNL142W	MEP2	0.032	45	G	11
YDR457W	TOM1	0.032	48	B	11
YER135C	Unnamed	0.032	49	F	9
YBR196C-B	Unnamed	0.032	72	B	6
YKL019W	RAM2	0.032	D8	A	7
YKL022C	CDC16	0.032	D8	A	9
YKL045W	PRI2	0.032	D8	B	3
YKL078W	DHR2	0.032	D8	B	7
YML091C	RPM2	0.032	D9	E	6
YPR035W	GLN1	0.032	D12	A	5
YDL072C	YET3	0.032	70	H	7
YMR042W	ARG80	0.032	4	A	7
YOR352W	TFB6	0.032	7	E	8
YOR371C	GPB1	0.032	7	F	8
YPL086C	ELP3	0.032	24	G	9
YPR139C	LOA1	0.032	25	G	5
YGL086W	MAD1	0.032	28	D	7
YGR038W	ORM1	0.032	44	B	4
YGR250C	RIE1	0.032	44	C	7
YFR032C-B	Unnamed	0.032	72	E	6
YAR042W	SWH1	0.032	74	A	1
YBR074W	PFF1	0.032	74	A	4
YLL008W	DRS1	0.032	D2	A	6
YDL205C	HEM3	0.032	D4	B	6
YHR186C	KOG1	0.032	D7	A	3
YIL068C	SEC6	0.032	D7	B	5
YJL025W	RRN7	0.032	D7	D	8
YNL124W	NAF1	0.032	D10	B	7
YNL030W	HHF2	0.032	41	B	11
YAL014C	SYN8	0.032	1	D	8
YLL046C	RNP1	0.032	2	A	7
YLR018C	POM34	0.032	2	C	7
YMR233W	TRI1	0.032	4	G	9
YNL329C	PEX6	0.032	5	E	9
YCR019W	MAK32	0.032	16	G	1
YCR020C	PET18	0.032	16	G	2
YLR220W	CCC1	0.032	17	E	3
YKL047W	ANR2	0.032	17	H	1
YKL147C	Unnamed	0.032	18	F	8
YLR365W	Unnamed	0.032	22	A	9
YDR163W	CWC15	0.032	23	D	3
YGL211W	NCS6	0.032	24	A	9
YBL082C	ALG3	0.032	27	F	4
YNL198C	Unnamed	0.032	28	G	11
YIL038C	NOT3	0.032	31	B	7
YIL074C	SER33	0.032	31	C	8
YOL100W	PKH2	0.032	33	A	5
YHR168W	MTG2	0.032	33	F	2
YHR009C	TDA3	0.032	36	C	8
YDR034C	LYS14	0.032	39	A	9
YNR020C	ATP23	0.032	41	E	5
YNR027W	BUD17	0.032	41	E	10
YBR059C	AKL1	0.032	42	D	3
YKR027W	BCH2	0.032	44	F	6
YIL092W	Unnamed	0.032	45	F	9
YOR270C	VPH1	0.032	45	H	10
YNR069C	BSC5	0.032	46	E	6
YPR008W	HAA1	0.032	46	E	10
YDR534C	FIT1	0.032	48	G	7
YER166W	DNF1	0.032	49	H	7
YBR085C-A	Unnamed	0.032	72	B	2
YLR062C	BUD28	0.031	2	E	7
YNL286W	CUS2	0.031	5	H	6
YOR365C	Unnamed	0.031	7	F	5
YHR106W	TRR2	0.031	15	D	7
YKL093W	MBR1	0.031	18	C	3
YGR067C	Unnamed	0.031	19	C	9
YLR400W	Unnamed	0.031	22	C	9
YGL203C	KEX1	0.031	24	A	4
YGL241W	KAP114	0.031	24	C	10
YNL206C	RTT106	0.031	28	G	3
YKR018C	Unnamed	0.031	29	E	4
YKR042W	UTH1	0.031	29	F	2
YIL084C	SDS3	0.031	31	A	4
YIL071C	PCI8	0.031	31	C	6
YFL040W	Unnamed	0.031	31	E	3
YFR007W	YFH7	0.031	31	F	8
YFR017C	IGD1	0.031	31	G	4
YOL096C	COQ3	0.031	33	A	2
YHL024W	RIM4	0.031	33	E	5
YML100W	TSL1	0.031	34	C	5
YML107C	PML39	0.031	34	D	2
YML117W	NAB6	0.031	34	D	7
YCR024C	SLM5	0.031	39	D	5
YDL116W	NUP84	0.031	40	C	11
YNR014W	Unnamed	0.031	41	E	1
YBR007C	DSF2	0.031	41	H	7
YIL107C	PFK26	0.031	42	H	10
YBR128C	ATG14	0.031	47	A	3
YGL108C	Unnamed	0.031	48	G	12
YER128W	VFA1	0.031	49	F	3
YER158C	Unnamed	0.031	49	H	1
YOR034C-A	Unnamed	0.031	73	F	8
YOL048C	RRT8	0.031	74	G	6
YJL109C	UTP10	0.031	D7	F	3
YKR062W	TFA2	0.031	D8	E	3
YNL216W	RAP1	0.031	D10	D	1
YPL097W	MSY1	0.031	10	A	5
YEL014C	Unnamed	0.031	12	E	5
YKL175W	ZRT3	0.031	18	H	7
YBL051C	PIN4	0.031	27	D	1
YBL069W	AST1	0.031	27	E	7
YGR225W	AMA1	0.031	74	C	3
YBR196C	PGI1	0.031	D3	D	6
YBR256C	RIB5	0.031	D3	E	4
YOR272W	YTM1	0.031	D11	D	6
YAL021C	CCR4	0.031	1	D	9
YLL063C	AYT1	0.031	2	B	8
YLR094C	GIS3	0.031	2	G	8
YMR282C	AEP2	0.031	5	C	1
YOR355W	GDS1	0.031	7	E	10
YKL092C	BUD2	0.031	18	C	2
YKL132C	RMA1	0.031	18	E	9
YOR113W	AZF1	0.031	19	G	4
YOR178C	GAC1	0.031	20	C	2
YNL228W	Unnamed	0.031	28	F	1
YDR248C	Unnamed	0.031	29	G	12
YFL046W	FMP32	0.031	31	E	7
YFR021W	ATG18	0.031	31	G	7
YJR010C-A	SPC1	0.031	39	H	1
YNL069C	RPL16B	0.031	42	G	10
YKR046C	PET10	0.031	44	G	2
YFR019W	FAB1	0.031	46	B	11
YNL109W	Unnamed	0.031	46	E	3
YDR522C	SPS2	0.031	48	F	11
YGL165C	Unnamed	0.031	49	C	6
YNR033W	ABZ1	0.031	50	H	4
YKL014C	URB1	0.031	D8	A	5
YAR003W	SWD1	0.03	1	D	10
YLR118C	Unnamed	0.03	2	H	12
YML062C	MFT1	0.03	3	B	9
YNL254C	RTC4	0.03	6	B	3
YOR023C	AHC1	0.03	6	D	4
YOR051C	ETT1	0.03	6	F	6
YOR338W	Unnamed	0.03	7	D	9
YOR129C	AFI1	0.03	19	H	4
YJL182C	Unnamed	0.03	21	C	10
YLR404W	SEI1	0.03	22	C	12
YDR186C	Unnamed	0.03	23	E	5
YGL195W	GCN1	0.03	23	H	9
YBL083C	Unnamed	0.03	27	F	5
YBR043C	QDR3	0.03	42	C	1
YOR266W	PNT1	0.03	45	H	6
YOR268C	Unnamed	0.03	45	H	8
YDL094C	Unnamed	0.03	48	A	6
YDR514C	Unnamed	0.03	48	F	5
YGL160W	AIM14	0.03	49	C	1
YER137C	Unnamed	0.03	49	F	10
YGR292W	MAL12	0.03	50	H	9
YMR263W	SAP30	0.03	71	D	10
YHR007C-A	Unnamed	0.03	72	F	9
YIR018C-A	Unnamed	0.03	72	G	6
YBR079C	RPG1	0.03	D3	B	5
YMR298W	YMR298W	0.03	D9	H	12
YLR003C	CMS1	0.03	2	B	10
YPR194C	OPT2	0.03	26	B	5
YNL227C	JJJ1	0.03	28	F	3
YNL160W	YGP1	0.03	29	B	2
YKR026C	GCN3	0.03	29	E	8
YJL160C	PIR5	0.03	44	D	4
YKR028W	SAP190	0.03	44	F	7
YDL087C	LUC7	0.03	D3	H	3
YHR007C	ERG11	0.03	D6	G	1
YJL072C	PSF2	0.03	D7	E	6
YKL083W	Unnamed	0.03	D8	B	9
YNL158W	YNL158W	0.03	D10	C	4
YNL247W	YNL247W	0.03	D10	D	7
YGR053C	Unnamed	0.03	44	B	7
YAL051W	OAF1	0.03	1	D	11
YAL007C	ERP2	0.03	1	D	12
YMR221C	FMP42	0.03	4	F	11
YMR244C-A	COA6	0.03	4	H	7
YER007C-A	TMA20	0.03	13	A	9
YER080W	AIM9	0.03	13	F	4
YGR057C	LST7	0.03	19	C	2
YJL131C	AIM23	0.03	21	G	1
YLR342W	FKS1	0.03	21	H	5
YLR402W	Unnamed	0.03	22	C	11
YBL019W	APN2	0.03	27	B	3
YER093C-A	AIM11	0.03	33	D	10
YBR063C	Unnamed	0.03	42	D	7
YNL104C	LEU4	0.03	43	H	4
YJL196C	ELO1	0.03	44	E	2
YBR275C	RIF1	0.03	44	H	7
YPL224C	MMT2	0.03	45	F	4
YDR497C	ITR1	0.03	48	E	4
YDR504C	SPG3	0.03	48	E	8
YGL156W	AMS1	0.03	49	B	9
YER114C	BOI2	0.03	49	E	4
YNL315C	ATP11	0.03	71	D	6
YDR079C-A	TFB5	0.03	72	C	9
YDL060W	TSR1	0.03	D3	H	1
YKL203C	TOR2	0.03	D8	D	8
YAL019W	FUN30	0.029	1	E	1
YLR096W	KIN2	0.029	2	G	10
YMR255W	GFD1	0.029	5	A	4
YOL072W	THP1	0.029	8	D	12
YPL180W	TCO89	0.029	9	C	12
YDR393W	SHE9	0.029	12	B	1
YHR051W	COX6	0.029	15	B	4
YGR056W	RSC1	0.029	19	C	1
YJL191W	RPS14B	0.029	21	C	1
YCR102C	Unnamed	0.029	26	C	10
YKR054C	DYN1	0.029	29	F	12
YDR320C	SWA2	0.029	30	D	12
YFL053W	DAK2	0.029	31	F	2
YOL128C	YGK3	0.029	33	C	4
YGR204W	ADE3	0.029	36	B	12
YNR007C	ATG3	0.029	41	D	7
YIL141W	Unnamed	0.029	43	B	10
YKL115C	Unnamed	0.029	44	E	7
YFL019C	Unnamed	0.029	46	B	9
YGL166W	CUP2	0.029	49	C	7
YER101C	AST2	0.029	49	D	7
YCL038C	ATG22	0.029	50	E	11
YKR054C	DYN1	0.029	74	E	7
YDL097C	RPN6	0.029	D3	H	5
YDR082W	STN1	0.029	D4	D	7
YOR295W	UAF30	0.029	7	B	2
YPR163C	TIF3	0.029	25	H	12
YPR196W	Unnamed	0.029	26	B	7
YNL199C	GCR2	0.029	28	G	10
YOL109W	ZEO1	0.029	33	B	1
YJL165C	HAL5	0.029	44	D	7
YBR192W	RIM2	0.029	D3	D	4
YDL102W	CDC2	0.029	D3	H	7
YIL062C	ARC15	0.029	D7	B	3
YLR145W	RMP1	0.029	D8	H	11
YNL110C	NOP15	0.029	D10	B	2
YOR004W	YOR004W	0.029	D10	H	7
YAR040C	Unnamed	0.029	1	E	2
YLL019C	KNS1	0.029	1	E	3
YMR180C	CTL1	0.029	4	D	6
YMR195W	ICY1	0.029	4	E	8
YGR177C	ATF2	0.029	14	B	8
YKL149C	DBR1	0.029	18	F	10
YGR100W	MDR1	0.029	19	E	3
YOR228C	MCP1	0.029	20	F	4
YJL133W	MRS3	0.029	21	F	11
YPL081W	RPS9A	0.029	24	G	11
YGR259C	Unnamed	0.029	31	H	3
YLR039C	RIC1	0.029	33	G	7
YML109W	ZDS2	0.029	34	D	4
YNL274C	GOR1	0.029	36	D	10
YKR105C	VBA5	0.029	36	H	11
YDL182W	LYS20	0.029	40	G	11
YNR009W	NRM1	0.029	41	D	9
YDL077C	VAM6	0.029	47	H	4
YDL085W	NDE2	0.029	47	H	11
YER129W	SAK1	0.029	49	F	4
YBR299W	MAL32	0.029	50	F	1
YMR182W-A	Unnamed	0.029	73	D	8
YLR071C	RGR1	0.029	D8	G	6
YOL135C	MED7	0.029	D10	H	3
YOR160W	MTR10	0.029	D11	B	6
YLL013C	PUF3	0.028	1	E	4
YLR081W	GAL2	0.028	2	F	9
YOR067C	ALG8	0.028	6	G	6
YOR307C	SLY41	0.028	7	C	1
YOR354C	MSC6	0.028	7	E	9
YER042W	MXR1	0.028	13	C	5
YOR140W	SFL1	0.028	20	A	3
YJL154C	VPS35	0.028	21	E	6
YFR045W	Unnamed	0.028	26	F	2
YNL213C	RRG9	0.028	28	F	11
YOL098C	SDD3	0.028	33	A	3
YOL107W	Unnamed	0.028	33	A	11
YBR232C	Unnamed	0.028	33	C	12
YGR201C	Unnamed	0.028	36	B	11
YOL159C	CSS3	0.028	36	E	2
YJR018W	Unnamed	0.028	39	H	7
YDL117W	CYK3	0.028	40	C	12
YBR005W	RCR1	0.028	41	H	5
YBR016W	Unnamed	0.028	42	A	3
YBR065C	ECM2	0.028	42	D	9
YBR073W	RDH54	0.028	42	E	4
YNL145W	MFA2	0.028	42	E	10
YNL127W	FAR11	0.028	42	F	9
YNL092W	Unnamed	0.028	42	G	6
YIL101C	XBP1	0.028	42	H	7
YKR053C	YSR3	0.028	44	G	3
YBR168W	PEX32	0.028	44	H	3
YNL111C	CYB5	0.028	46	E	7
YDL061C	RPS29B	0.028	47	G	4
YDR455C	Unnamed	0.028	48	B	9
YDR512C	EMI1	0.028	48	F	3
YCL006C	Unnamed	0.028	50	E	10
YEL036C	ANP1	0.028	71	B	8
YBR056W-A	Unnamed	0.028	72	A	11
YBR200W-A	Unnamed	0.028	72	B	7
YKL028W	TFA1	0.028	D8	A	11
YOR278W	HEM4	0.028	D11	D	7
YPR199C	ARR1	0.028	26	B	10
YKR024C	DBP7	0.028	29	E	7
YGR092W	DBF2	0.028	44	B	11
YJL151C	SNA3	0.028	44	D	3
YJR040W	GEF1	0.028	70	F	12
YJR085C	Unnamed	0.028	74	D	4
YLR054C	OSW2	0.028	74	E	9
YJL035C	TAD2	0.028	D7	E	2
YJR046W	TAH11	0.028	D7	H	3
YKL145W	RPT1	0.028	D8	C	9
YOR217W	RFC1	0.028	D11	C	5
YAR029W	Unnamed	0.028	1	E	5
YLR054C	OSW2	0.028	2	D	12
YLR064W	PER33	0.028	2	E	9
YML013C-A	Unnamed	0.028	3	E	7
YOR313C	SPS4	0.028	7	C	5
YOL007C	CSI2	0.028	7	H	3
YEL054C	RPL12A	0.028	12	H	1
YER040W	GLN3	0.028	13	C	3
YJL150W	Unnamed	0.028	21	E	10
YCR105W	ADH7	0.028	26	C	11
YFR046C	CNN1	0.028	26	F	3
YGR226C	Unnamed	0.028	26	G	5
YGR230W	BNS1	0.028	26	G	8
YBL060W	YEL1	0.028	27	D	10
YBL088C	TEL1	0.028	27	F	9
YDR314C	RAD34	0.028	30	D	6
YOR309C	Unnamed	0.028	40	H	10
YBR037C	SCO1	0.028	42	B	9
YBR053C	Unnamed	0.028	42	C	10
YNL123W	NMA111	0.028	42	F	10
YIR032C	DAL3	0.028	45	F	12
YBR090C-A	NHP6B	0.028	46	G	2
YGL129C	RSM23	0.028	49	A	1
YGL159W	Unnamed	0.028	49	B	12
YER028C	MIG3	0.028	50	E	5
YGR271W	SLH1	0.028	50	H	3
YJL127C-B	Unnamed	0.028	72	G	12
YOL077W-A	ATP19	0.028	73	F	2
YBR265W	TSC10	0.028	D3	E	6
YCR052W	RSC6	0.028	D3	F	5
YEL058W	PCM1	0.028	D5	D	3
YLR007W	NSE1	0.028	D8	F	7
YAL060W	BDH1	0.027	1	E	6
YLR024C	UBR2	0.027	2	C	12
YMR022W	UBC7	0.027	3	G	12
YMR231W	PEP5	0.027	4	G	7
YMR234W	RNH1	0.027	4	G	10
YPL172C	COX10	0.027	9	D	7
YDR099W	BMH2	0.027	11	C	1
YDR388W	RVS167	0.027	12	A	8
YER051W	JHD1	0.027	13	D	1
YCR004C	YCP4	0.027	16	F	1
YKL077W	Unnamed	0.027	18	B	3
YKL127W	PGM1	0.027	18	E	4
YGR102C	GTF1	0.027	19	E	5
YOR264W	DSE3	0.027	20	H	5
YJL206C	Unnamed	0.027	21	B	1
YJL146W	IDS2	0.027	21	F	2
YDR151C	CTH1	0.027	23	C	4
YPL069C	BTS1	0.027	24	H	10
YGR224W	AZR1	0.027	26	G	3
YBL003C	HTA2	0.027	27	A	2
YFL036W	RPO41	0.027	31	E	2
YHR140W	Unnamed	0.027	33	E	12
YJL084C	ALY2	0.027	35	G	5
YDR001C	NTH1	0.027	38	G	6
YGR093W	DRN1	0.027	44	B	12
YKR039W	GAP1	0.027	44	F	11
YBR083W	TEC1	0.027	44	G	6
YER027C	GAL83	0.027	45	C	2
YLR237W	THI7	0.027	45	C	6
YOR274W	MOD5	0.027	46	A	1
YBR121C	GRS1	0.027	46	H	12
YGL181W	GTS1	0.027	49	D	6
YGR121W-A	Unnamed	0.027	72	F	1
YKL018C-A	Unnamed	0.027	72	H	7
YGL134W	PCL10	0.027	73	B	2
YDR243C	PRP28	0.027	D4	G	4
YDR246W	TRS23	0.027	D4	G	5
YDR324C	UTP4	0.027	D4	H	3
YIL063C	YRB2	0.027	D7	B	4
YPR130C	Unnamed	0.027	25	F	11
YPL277C	Unnamed	0.027	74	H	9
YNL240C	NAR1	0.027	D10	D	4
YNL260C	YNL260C	0.027	D10	D	10
YMR307W	GAS1	0.027	5	D	11
YKL188C	PXA2	0.027	19	A	4
YGL235W	Unnamed	0.027	24	C	7
YPL088W	Unnamed	0.027	24	G	7
YPL021W	ECM23	0.027	25	C	11
YPR198W	SGE1	0.027	26	B	9
YBL009W	ALK2	0.027	27	A	7
YGL186C	TPN1	0.027	74	C	1
YBR252W	DUT1	0.027	D3	E	2
YLR153C	ACS2	0.027	D9	A	1
YNL256W	FOL1	0.027	D10	D	8
YOL022C	YOL022C	0.027	D10	F	10
YAR044W	Unnamed	0.027	1	E	7
YLL010C	PSR1	0.027	1	E	8
YOR040W	GLO4	0.027	6	E	9
YOR083W	WHI5	0.027	6	H	8
YOR318C	Unnamed	0.027	7	C	9
YOR359W	VTS1	0.027	7	F	2
YBR178W	Unnamed	0.027	10	B	2
YHL033C	RPL8A	0.027	14	F	1
YKL068W	NUP100	0.027	18	A	6
YKL069W	Unnamed	0.027	18	A	7
YGL236C	MTO1	0.027	24	C	8
YGR228W	Unnamed	0.027	26	G	7
YBL007C	SLA1	0.027	27	A	5
YNL233W	BNI4	0.027	28	E	9
YFL047W	RGD2	0.027	31	E	8
YBR062C	Unnamed	0.027	42	D	5
YNL091W	NST1	0.027	43	G	9
YML036W	CGI121	0.027	45	D	6
YBR093C	PHO5	0.027	46	G	4
YDL081C	RPP1A	0.027	47	H	8
YER117W	RPL23B	0.027	49	E	7
YPR159C-A	Unnamed	0.027	73	G	7
YJL016W	TPH3	0.027	74	C	9
YKL201C	MNN4	0.027	74	E	5
YLL024C	SSA2	0.026	1	E	9
YLL045C	RPL8B	0.026	2	A	6
YLR077W	FMP25	0.026	2	F	6
YOR029W	Unnamed	0.026	6	D	10
YHR143W	DSE2	0.026	15	F	12
YCL037C	SRO9	0.026	16	D	1
YCL040W	GLK1	0.026	16	D	3
YKL166C	TPK3	0.026	18	G	11
YOR283W	Unnamed	0.026	20	H	9
YDR199W	Unnamed	0.026	23	F	1
YGL205W	POX1	0.026	24	A	5
YPR147C	Unnamed	0.026	25	G	10
YCR106W	RDS1	0.026	26	C	12
YGR223C	HSV2	0.026	26	G	2
YGR232W	NAS6	0.026	26	G	10
YGR237C	Unnamed	0.026	26	H	4
YBL085W	BOI1	0.026	27	F	6
YNL236W	SIN4	0.026	28	E	6
YIL014W	MNT3	0.026	30	F	6
YMR091C	NPL6	0.026	32	G	7
YLR030W	Unnamed	0.026	33	F	11
YOL016C	CMK2	0.026	34	B	1
YML116W	ATR1	0.026	34	D	6
YBR012C	Unnamed	0.026	41	H	11
YBR033W	EDS1	0.026	42	B	6
YML022W	APT1	0.026	45	D	4
YMR160W	Unnamed	0.026	45	E	8
YJL078C	PRY3	0.026	46	C	7
YKR096W	ESL2	0.026	46	D	3
YPR013C	CMR3	0.026	46	E	11
YDL071C	Unnamed	0.026	47	G	12
YGL180W	ATG1	0.026	49	D	5
YER145C	FTR1	0.026	49	G	4
YIL122W	POG1	0.026	50	C	5
YFL012W	Unnamed	0.026	50	G	7
YIL098C	FMC1	0.026	70	G	9
YDR003W-A	Unnamed	0.026	72	C	6
YJL012C-A	Unnamed	0.026	72	G	8
YDR485C	VPS72	0.026	75	B	10
YOR194C	TOA1	0.026	D2	E	6
YBR124W	Unnamed	0.026	D3	C	4
YDR473C	PRP3	0.026	D5	C	1
YFR027W	ECO1	0.026	D5	G	3
YLR106C	MDN1	0.026	D8	H	3
YNL147W	LSM7	0.026	74	G	1
YKL072W	STB6	0.026	18	A	10
YCR099C	Unnamed	0.026	26	C	7
YBL070C	Unnamed	0.026	27	E	8
YNL165W	Unnamed	0.026	29	A	11
YKL211C	TRP3	0.026	29	C	7
YCR102W-A	Unnamed	0.026	44	A	4
YJL137C	GLG2	0.026	44	C	11
YER155C	BEM2	0.026	49	G	11
YKL157W	APE2	0.026	74	E	3
YJL074C	SMC3	0.026	D7	E	7
YMR049C	ERB1	0.026	D9	F	5
YNL103W	MET4	0.026	D10	B	1
YNL306W	MRPS18	0.026	D10	E	6
YNR038W	DBP6	0.026	D10	F	4
YOR261C	RPN8	0.026	D11	D	4
YAL061W	BDH2	0.026	1	E	10
YLL017W	Unnamed	0.026	1	E	11
YML029W	USA1	0.026	3	D	8
YMR204C	INP1	0.026	4	F	2
YOR024W	Unnamed	0.026	6	D	5
YOR052C	TMC1	0.026	6	F	7
YHR080C	LAM4	0.026	15	C	3
YLR313C	SPH1	0.026	23	B	5
YDR540C	IRC4	0.026	26	D	8
YBL081W	Unnamed	0.026	27	F	3
YKR013W	PRY2	0.026	29	D	11
YFL030W	AGX1	0.026	31	D	9
YGR266W	Unnamed	0.026	31	H	7
YGR268C	HUA1	0.026	31	H	8
YOL138C	RTC1	0.026	33	C	11
YHR045W	Unnamed	0.026	33	E	10
YML099C	ARG81	0.026	34	C	4
YNR002C	ATO2	0.026	41	D	2
YNL080C	EOS1	0.026	43	G	3
YML066C	SMA2	0.026	46	D	11
YBR108W	AIM3	0.026	46	H	4
YDL063C	SYO1	0.026	47	G	6
YOL159C-A	Unnamed	0.026	73	F	5
YCR012W	PGK1	0.026	D3	F	2
YKL012W	PRP40	0.026	D8	A	3
YLR458W	Unnamed	0.026	D9	D	7
YAL030W	SNC1	0.025	1	E	12
YAL009W	SPO7	0.025	1	F	1
YLL020C	Unnamed	0.025	1	F	2
YLL053C	Unnamed	0.025	2	A	11
YLL054C	Unnamed	0.025	2	A	12
YLR085C	ARP6	0.025	2	G	1
YLR108C	Unnamed	0.025	2	H	6
YML048W	GSF2	0.025	3	C	11
YMR173W-A	Unnamed	0.025	4	C	11
YOR013W	IRC11	0.025	6	C	7
YOR385W	Unnamed	0.025	7	G	7
YHR079C	IRE1	0.025	15	C	2
YHR109W	CTM1	0.025	15	D	9
YGR080W	TWF1	0.025	19	D	7
YJL180C	ATP12	0.025	21	C	11
YDR183W	PLP1	0.025	23	E	2
YCR100C	Unnamed	0.025	26	C	8
YGR243W	MPC3	0.025	26	H	8
YBL056W	PTC3	0.025	27	D	6
YGL082W	Unnamed	0.025	28	D	3
YOL101C	IZH4	0.025	33	A	6
YGR210C	Unnamed	0.025	33	E	4
YHR017W	YSC83	0.025	33	E	8
YLL044W	Unnamed	0.025	33	F	7
YCL075W	Unnamed	0.025	37	F	11
YBL096C	Unnamed	0.025	41	G	4
YNL136W	EAF7	0.025	42	F	3
YIL099W	SGA1	0.025	42	H	5
YIL108W	Unnamed	0.025	42	H	11
YMR191W	SPG5	0.025	45	G	7
YOL147C	PEX11	0.025	46	E	8
YDR450W	RPS18A	0.025	48	B	5
YDR451C	YHP1	0.025	48	B	6
YER152C	Unnamed	0.025	49	G	8
YER156C	Unnamed	0.025	49	G	12
YBL071W-A	KTI11	0.025	72	A	9
YGR204C-A	Unnamed	0.025	72	F	5
YAR008W	SEN34	0.025	D2	H	2
YDL126C	CDC48	0.025	D4	A	1
YOR319W	HSH49	0.025	D11	D	12
YOR367W	SCP1	0.025	7	F	6
YHR092C	HXT4	0.025	15	C	9
YGR001C	EFM5	0.025	24	E	7
YPR200C	ARR2	0.025	26	B	11
YGL076C	RPL7A	0.025	28	C	9
YGL077C	HNM1	0.025	28	C	10
YJL172W	CPS1	0.025	44	D	9
YGL168W	HUR1	0.025	49	C	9
YDR245W	MNN10	0.025	70	C	10
YOR069W	VPS5	0.025	74	H	1
YPR086W	SUA7	0.025	D2	G	3
YDL015C	TSC13	0.025	D3	G	3
YFL008W	SMC1	0.025	D5	F	5
YKL154W	SRP102	0.025	D8	C	12
YML077W	BET5	0.025	D9	E	5
YNR011C	PRP2	0.025	D10	F	1
YPL151C	PRP46	0.025	D11	G	7
YPL210C	SRP72	0.025	D11	H	1
YPL218W	SAR1	0.025	D11	H	4
YOR071C	NRT1	0.025	6	G	10
YOR383C	FIT3	0.025	7	G	5
YOL002C	IZH2	0.025	7	G	10
YCL069W	VBA3	0.025	16	E	9
YOR108W	LEU9	0.025	19	F	12
YOR123C	LEO1	0.025	19	G	10
YJL218W	Unnamed	0.025	21	A	2
YJL179W	PFD1	0.025	21	C	12
YJL135W	Unnamed	0.025	21	F	9
YGL227W	VID30	0.025	24	B	11
YGR014W	MSB2	0.025	24	F	4
YGR018C	Unnamed	0.025	24	F	8
YGR227W	DIE2	0.025	26	G	6
YFL021W	GAT1	0.025	31	D	3
YEL011W	GLC3	0.025	33	D	2
YDL225W	SHS1	0.025	38	F	1
YNL098C	RAS2	0.025	42	G	4
YNL120C	Unnamed	0.025	43	H	10
YAR002C-A	ERP1	0.025	44	G	5
YJL094C	KHA1	0.025	46	C	8
YMR037C	MSN2	0.025	46	E	1
YPR064W	Unnamed	0.025	46	F	8
YDR443C	SSN2	0.025	48	B	1
YGL152C	Unnamed	0.025	49	B	6
YGL162W	SUT1	0.025	49	C	3
YCR035C	RRP43	0.025	D3	F	4
YDL165W	CDC36	0.025	D4	B	1
YLR026C	SED5	0.025	D8	F	11
YOR361C	PRT1	0.025	D11	E	7
YAL002W	VPS8	0.024	1	F	3
YML017W	PSP2	0.024	3	E	3
YMR019W	STB4	0.024	3	G	9
YMR254C	Unnamed	0.024	5	A	3
YOR034C	AKR2	0.024	6	E	3
YOR041C	Unnamed	0.024	6	E	10
YDR403W	DIT1	0.024	12	B	7
YHR115C	DMA1	0.024	15	E	3
YHR158C	KEL1	0.024	15	G	10
YCL039W	GID7	0.024	16	D	2
YKL081W	TEF4	0.024	18	B	7
YKL179C	COY1	0.024	18	H	11
YOR263C	Unnamed	0.024	20	H	4
YJL139C	YUR1	0.024	21	F	7
YLR368W	MDM30	0.024	22	A	12
YGR021W	Unnamed	0.024	24	F	11
YPL080C	Unnamed	0.024	24	G	12
YPL073C	Unnamed	0.024	24	H	7
YDR525W-A	SNA2	0.024	26	D	3
YDR535C	Unnamed	0.024	26	D	4
YGR225W	AMA1	0.024	26	G	4
YBL006C	LDB7	0.024	27	A	4
YKR032W	Unnamed	0.024	29	E	11
YDR247W	VHS1	0.024	29	G	11
YDR287W	INM2	0.024	30	B	12
YIL097W	FYV10	0.024	31	A	12
YFR024C-A	LSB3	0.024	31	G	10
YMR311C	GLC8	0.024	33	H	9
YPR084W	Unnamed	0.024	35	D	1
YGL214W	Unnamed	0.024	37	G	2
YJL024C	APS3	0.024	39	G	7
YDL136W	RPL35B	0.024	40	E	6
YDL190C	UFD2	0.024	40	H	7
YBR018C	GAL7	0.024	42	A	4
YBR024W	SCO2	0.024	42	A	10
YIL103W	DPH1	0.024	42	H	8
YNL079C	TPM1	0.024	43	G	2
YJL177W	RPL17B	0.024	44	D	11
YKL096W-A	CWP2	0.024	44	E	6
YDL091C	UBX3	0.024	48	A	4
YDR458C	HEH2	0.024	48	B	12
YDR482C	CWC21	0.024	48	D	4
YDR506C	GMC1	0.024	48	E	10
YDR530C	APA2	0.024	48	G	4
YGL114W	Unnamed	0.024	48	H	4
YGL167C	PMR1	0.024	49	C	8
YAL024C	LTE1	0.024	50	E	12
YER109C	FLO8	0.024	74	B	6
YKL198C	PTK1	0.024	74	E	4
YML104C	MDM1	0.024	74	F	6
YDR240C	SNU56	0.024	D4	G	3
YER012W	PRE1	0.024	D5	D	7
YGL116W	CDC20	0.024	D6	A	6
YLR167W	RPS31	0.024	D9	A	3
YOR337W	TEA1	0.024	7	D	8
YEL050C	RML2	0.024	12	G	9
YPR201W	ARR3	0.024	26	B	12
YNL214W	PEX17	0.024	28	F	10
YGR032W	GSC2	0.024	44	B	3
YLR361C	DCR2	0.024	45	C	11
YBR078W	ECM33	0.024	70	G	7
YOR026W	BUB3	0.024	74	G	12
YPR161C	SGV1	0.024	D2	G	4
YDR160W	SSY1	0.024	D4	E	2
YDR201W	SPC19	0.024	D4	F	5
YGL018C	JAC1	0.024	D5	H	1
YGR264C	MES1	0.024	D6	F	5
YHR036W	YHR036W	0.024	D6	G	5
YJL125C	GCD14	0.024	D7	F	5
YKL210W	UBA1	0.024	D8	D	9
YKR079C	TRZ1	0.024	D8	E	7
YLR086W	SMC4	0.024	D8	G	9
YNL162W	RPL42A	0.024	D10	C	6
YOL066C	RIB2	0.024	D10	G	3
YOR287C	YOR287C	0.024	D11	D	9
YML058C-A	Unnamed	0.024	3	C	3
YOR349W	CIN1	0.024	7	E	5
YPL253C	VIK1	0.024	8	G	4
YER020W	GPA2	0.024	13	B	6
YHL019C	APM2	0.024	14	G	1
YHR129C	ARP1	0.024	15	E	12
YKL101W	HSL1	0.024	18	C	9
YDR178W	SDH4	0.024	23	D	10
YDR192C	NUP42	0.024	23	E	7
YBL075C	SSA3	0.024	27	E	11
YIL089W	Unnamed	0.024	31	C	9
YFL023W	BUD27	0.024	31	D	4
YOL119C	MCH4	0.024	33	B	11
YML097C	VPS9	0.024	34	C	3
YML119W	Unnamed	0.024	34	D	10
YMR100W	MUB1	0.024	34	E	10
YMR110C	HFD1	0.024	34	F	6
YJL092W	SRS2	0.024	35	G	2
YDL178W	DLD2	0.024	40	G	7
YBR028C	YPK3	0.024	42	B	2
YNL051W	COG5	0.024	43	E	12
YJR003C	MRX12	0.024	45	G	3
YKL053C-A	MDM35	0.024	45	G	5
YPL034W	Unnamed	0.024	46	A	10
YDL070W	BDF2	0.024	47	G	11
YDR528W	HLR1	0.024	48	G	2
YDR512C	EMI1	0.024	71	C	10
YFL031W	HAC1	0.024	74	B	8
YDR331W	GPI8	0.024	D4	H	5
YLL060C	GTT2	0.023	2	B	5
YMR297W	PRC1	0.023	5	D	2
YOR304C-A	BIL1	0.023	7	B	10
YER059W	PCL6	0.023	13	D	9
YHL046C	PAU13	0.023	14	E	1
YHL023C	NPR3	0.023	14	F	9
YHR111W	UBA4	0.023	15	D	11
YHR157W	REC104	0.023	15	G	9
YKL094W	YJU3	0.023	18	C	4
YKL103C	APE1	0.023	18	C	11
YLR283W	Unnamed	0.023	22	H	5
YLR309C	IMH1	0.023	23	B	1
YDR149C	Unnamed	0.023	23	C	2
YDR206W	EBS1	0.023	23	F	5
YDR229W	IVY1	0.023	23	G	11
YPL071C	Unnamed	0.023	24	H	8
YBL015W	ACH1	0.023	27	A	12
YGL084C	GUP1	0.023	28	D	5
YNL242W	ATG2	0.023	28	E	1
YNL203C	Unnamed	0.023	28	G	7
YKR052C	MRS4	0.023	29	F	11
YIL088C	AVT7	0.023	31	A	7
YFL006W	Unnamed	0.023	31	C	11
YFR008W	FAR7	0.023	31	F	9
YHR193C	EGD2	0.023	33	F	5
YCR027C	RHB1	0.023	39	D	9
YNR025C	Unnamed	0.023	41	E	9
YBR069C	TAT1	0.023	42	E	1
YBR072W	HSP26	0.023	42	E	3
YIL137C	TMA108	0.023	43	B	6
YNL083W	SAL1	0.023	43	G	5
YOR265W	RBL2	0.023	45	H	5
YBR100W	Unnamed	0.023	46	G	9
YDL027C	MRX9	0.023	47	E	4
YDL086W	Unnamed	0.023	47	H	12
YDR470C	UGO1	0.023	48	C	8
YDR509W	Unnamed	0.023	48	F	1
YER110C	KAP123	0.023	49	D	12
YER162C	RAD4	0.023	49	H	4
YER055C	HIS1	0.023	50	E	7
YFL007W	BLM10	0.023	50	G	4
YDR138W	HPR1	0.023	71	B	10
YBL071C-B	Unnamed	0.023	72	A	8
YER087C-B	SBH1	0.023	72	D	12
YGL178W	MPT5	0.023	73	B	3
YDR208W	MSS4	0.023	D4	F	6
YFR003C	YPI1	0.023	D5	G	1
YGR073C	Unnamed	0.023	D6	D	1
YIL144W	TID3	0.023	D7	C	2
YJL008C	CCT8	0.023	D7	D	2
YOR168W	GLN4	0.023	D11	B	7
YPL083C	SEN54	0.023	D11	F	7
YPL042C	SSN3	0.023	25	B	7
YIL003W	CFD1	0.023	D7	A	7
YLR140W	Unnamed	0.023	D8	H	9
YDR114C	Unnamed	0.023	11	D	2
YGL251C	HFM1	0.023	24	D	6
YGR003W	CUL3	0.023	24	E	8
YPL091W	GLR1	0.023	24	G	4
YBL052C	SAS3	0.023	27	D	2
YGL067W	NPY1	0.023	28	C	6
YGL085W	LCL3	0.023	28	D	6
YNL169C	PSD1	0.023	29	A	7
YKR031C	SPO14	0.023	29	E	10
YBR022W	POA1	0.023	42	A	8
YCR095C	OCA4	0.023	44	A	3
YGR089W	NNF2	0.023	44	B	10
YOL154W	ZPS1	0.023	74	G	10
YBL084C	CDC27	0.023	D3	A	7
YDR053W	Unnamed	0.023	D4	D	1
YJL097W	YJL097W	0.023	D7	F	2
YKL195W	MIA40	0.023	D8	D	7
YNL006W	LST8	0.023	D10	A	6
YNL232W	CSL4	0.023	D10	D	3
YNL313C	YNL313C	0.023	D10	E	10
YOR206W	NOC2	0.023	D11	C	2
YOR218C	Unnamed	0.023	D11	C	6
YOR340C	RPA43	0.023	D11	E	5
YPL146C	YPL146C	0.023	D11	G	6
YLR070C	XYL2	0.023	2	F	2
YMR153C-A	Unnamed	0.023	4	B	8
YNL339C	YRF1-6	0.023	5	E	1
YOR339C	UBC11	0.023	7	D	10
YGR125W	Unnamed	0.023	13	G	1
YGR159C	NSR1	0.023	14	A	4
YHL006C	SHU1	0.023	14	G	11
YKL090W	CUE2	0.023	18	B	12
YOR245C	DGA1	0.023	20	G	6
YJL204C	RCY1	0.023	21	B	3
YLR325C	RPL38	0.023	21	G	5
YGL198W	YIP4	0.023	23	H	12
YPL066W	RGL1	0.023	25	A	1
YDR539W	FDC1	0.023	26	D	7
YGR231C	PHB2	0.023	26	G	9
YGR242W	Unnamed	0.023	26	H	7
YGL014W	PUF4	0.023	27	G	12
YGL017W	ATE1	0.023	27	H	4
YGL025C	PGD1	0.023	27	H	9
YNL194C	Unnamed	0.023	28	H	4
YMR070W	MOT3	0.023	32	E	11
YLR433C	CNA1	0.023	37	A	11
YML009C	MRPL39	0.023	37	C	8
YJR055W	HIT1	0.023	40	B	3
YPL137C	GIP3	0.023	46	B	1
YNR055C	HOL1	0.023	46	E	5
YDL053C	PBP4	0.023	47	F	11
YER121W	Unnamed	0.023	49	E	12
YDR475C	JIP4	0.023	74	B	5
YAR035W	YAT1	0.022	1	F	4
YLL023C	POM33	0.022	1	F	5
YMR177W	MMT1	0.022	4	D	3
YMR299C	DYN3	0.022	5	D	3
YMR304C-A	Unnamed	0.022	5	D	8
YNL268W	LYP1	0.022	6	A	8
YOR314W	Unnamed	0.022	7	C	6
YEL015W	EDC3	0.022	12	E	6
YGR129W	SYF2	0.022	13	G	4
YHL009C	YAP3	0.022	14	G	8
YHR095W	Unnamed	0.022	15	C	12
YHR151C	MTC6	0.022	15	G	3
YHR182W	Unnamed	0.022	15	H	9
[truncated: 4,018 more rows]
